# Supplementary material for: 2-Phenyl­ethanaminium 4-hy­droxy­benzoate
Source: Acta Crystallogr Sect E Struct Rep Online. 2013 Apr 27;69(Pt 5):o792. doi: 10.1107/S1600536813010787 (PMC3648314; doi:10.1107/S1600536813010787)
Supplement: Supplementary file 1 [file e-69-0o792-sup1.cif]

##############################################################################
#                                                                            #
# This CIF contains the data in a paper accepted for publication in          #
# Acta Crystallographica Section E. It conforms to the requirements of       #
# Notes for Authors for Acta Crystallographica Section E, and has been       #
# peer reviewed under the auspices of the IUCr Commission on Journals.       #
#                                                                            #
# Full details of the Crystallographic Information File format               #
# are given in the paper "The Crystallographic Information File (CIF):       #
# a New Standard Archive File for Crystallography" by S. R. Hall, F. H.      #
# Allen and I. D. Brown [Acta Cryst. (1991), A47, 655-685].                  #
#                                                                            #
# The current version of the core CIF dictionary is obtainable from          #
# ftp://ftp.iucr.org/pub/cif_core.dic.                                       #
#                                                                            #
# Software is freely available for graphical display of the structure(s)     #
# in this CIF. For information consult the CIF software page                 #
# http://www.iucr.org/resources/cif/software.                                #
#                                                                            #
# This file may be used for bona fide research purposes within the           #
# scientific community so long as proper attribution is given to the journal # 
# article from which it was obtained.                                        #
#                                                                            #
##############################################################################
data_global
_audit_creation_method     SHELXL97
_journal_date_recd_electronic     2013-04-17
_journal_date_accepted     2013-04-19
_journal_name_full     'Acta Crystallographica, Section E'
_journal_year     2013
_journal_volume     69
_journal_issue      5
_journal_page_first     o792
_journal_page_last     o792
_journal_paper_category     QO
_journal_paper_doi     10.1107/S1600536813010787
_journal_coeditor_code     TK5220
_publ_contact_author_name     'G. Chakkaravarthi'
_publ_contact_author_address
;
Department of Physics
CPCL Polytechnic College
Chennai 600 068
India
;
_publ_contact_author_email
                            'chakkaravarthi_2005@yahoo.com, mohan66@hotmail.com'
_publ_contact_author_fax     ?
_publ_contact_author_phone     '09940334668'
_publ_section_title
;
2-Phenylethanaminium 4-hydroxybenzoate
;
loop_
    _publ_author_name
    _publ_author_address
    'S. Sudhahar'
;
Department of Physics,
Presidency College,
Chennai 600 005,
India
;
    'M. Krishnakumar'
;
Department of Physics,
Presidency College,
Chennai 600 005,
India
;
    'B. M. Sornamurthy'
;
Department of Physics,
Presidency College,
Chennai 600 005,
India
;
    'G. Chakkaravarthi'
;
Department of Physics,
CPCL Polytechnic College,
Chennai 600 068,
India
;
    'R. Mohankumar'
;
Department of Physics,
Presidency College,
Chennai 600 005,
India
;
_publ_section_synopsis     .
data_I
_audit_creation_method     SHELXL-97
_chemical_name_systematic
;
2-Phenylethanaminium 4-hydroxybenzoate
;
_chemical_name_common     ?
_chemical_formula_moiety     'C8 H12 N +, C7 H5 O3 -'
_chemical_formula_sum     'C15 H17 N O3'
_chemical_formula_iupac     'C8 H12 N +, C7 H5 O3 -'
_chemical_formula_weight     259.30
_chemical_melting_point     ?
_symmetry_cell_setting     orthorhombic
_symmetry_space_group_name_H-M     'P n a 21'
_symmetry_space_group_name_Hall     'P 2c -2n'
loop_
    _symmetry_equiv_pos_as_xyz
    'x, y, z'
    '-x, -y, z+1/2'
    'x+1/2, -y+1/2, z'
    '-x+1/2, y+1/2, z+1/2'
_cell_length_a     13.0721(12)
_cell_length_b     17.3426(16)
_cell_length_c     6.2154(6)
_cell_angle_alpha     90.00
_cell_angle_beta     90.00
_cell_angle_gamma     90.00
_cell_volume     1409.1(2)
_cell_formula_units_Z     4
_cell_measurement_reflns_used     2142
_cell_measurement_theta_min     2.8
_cell_measurement_theta_max     25.4
_cell_measurement_temperature     295(2)
_exptl_crystal_description     block
_exptl_crystal_colour     colourless
_exptl_crystal_size_max     0.36
_exptl_crystal_size_mid     0.30
_exptl_crystal_size_min     0.24
_exptl_crystal_density_diffrn     1.222
_exptl_crystal_density_meas     ?
_exptl_crystal_density_method     'not measured'
_exptl_crystal_F_000     552
_exptl_absorpt_coefficient_mu     0.085
_exptl_absorpt_correction_type     multi-scan
_exptl_absorpt_process_details     '(SADABS; Sheldrick, 1996)'
_exptl_absorpt_correction_T_min     0.9700
_exptl_absorpt_correction_T_max     0.9798
_exptl_special_details
;
;
_diffrn_ambient_temperature     295(2)
_diffrn_radiation_type     MoK\a
_diffrn_radiation_wavelength     0.71073
_diffrn_radiation_source     'fine-focus sealed tube'
_diffrn_radiation_monochromator     graphite
_diffrn_measurement_device_type     'Bruker Kappa APEXII CCD'
_diffrn_measurement_method     '\w and \f scan'
_diffrn_detector_area_resol_mean     ?
_diffrn_reflns_number     7327
_diffrn_reflns_av_R_equivalents     0.0291
_diffrn_reflns_av_sigmaI/netI     0.0324
_diffrn_reflns_theta_min     2.82
_diffrn_reflns_theta_max     25.34
_diffrn_reflns_theta_full     25.34
_diffrn_measured_fraction_theta_max     0.998
_diffrn_measured_fraction_theta_full     0.998
_diffrn_reflns_limit_h_min     -13
_diffrn_reflns_limit_h_max     15
_diffrn_reflns_limit_k_min     -20
_diffrn_reflns_limit_k_max     16
_diffrn_reflns_limit_l_min     -7
_diffrn_reflns_limit_l_max     7
_diffrn_standards_number     0
_diffrn_standards_interval_count     ?
_diffrn_standards_interval_time     0
_diffrn_standards_decay_%     ?
_refine_special_details
;
 Refinement of F^2^ against ALL reflections.  The weighted R-factor wR and
 goodness of fit S are based on F^2^, conventional R-factors R are based
 on F, with F set to zero for negative F^2^. The threshold expression of
 F^2^ > 2sigma(F^2^) is used only for calculating R-factors(gt) etc. and is
 not relevant to the choice of reflections for refinement.  R-factors based
 on F^2^ are statistically about twice as large as those based on F, and R-
 factors based on ALL data will be even larger.
;
_reflns_number_total     2561
_reflns_number_gt     1671
_reflns_threshold_expression     I>2\s(I)
_refine_ls_structure_factor_coef     Fsqd
_refine_ls_matrix_type     full
_refine_ls_R_factor_all     0.0705
_refine_ls_R_factor_gt     0.0384
_refine_ls_wR_factor_gt     0.0895
_refine_ls_wR_factor_ref     0.1060
_refine_ls_goodness_of_fit_ref     1.032
_refine_ls_restrained_S_all     1.031
_refine_ls_number_reflns     2561
_refine_ls_number_parameters     254
_refine_ls_number_restraints     6
_refine_ls_hydrogen_treatment     constr
_refine_ls_weighting_scheme     calc
_refine_ls_weighting_details
         'calc w=1/[\s^2^(Fo^2^)+(0.0508P)^2^+0.0395P] where P=(Fo^2^+2Fc^2^)/3'
_atom_sites_solution_hydrogens     geom
_atom_sites_solution_primary     direct
_atom_sites_solution_secondary     difmap
_refine_ls_shift/su_max     0.000
_refine_ls_shift/su_mean     0.000
_refine_diff_density_max     0.120
_refine_diff_density_min     -0.134
_refine_ls_extinction_method     none
_refine_ls_extinction_coef     ?
_refine_ls_abs_structure_details     nd
_refine_ls_abs_structure_Flack     ?
loop_
    _atom_type_symbol
    _atom_type_description
    _atom_type_scat_dispersion_real
    _atom_type_scat_dispersion_imag
    _atom_type_scat_source
    'C' 'C' 0.0033 0.0016
                         'International Tables Vol C Tables 4.2.6.8 and 6.1.1.4'
    'H' 'H' 0.0000 0.0000
                         'International Tables Vol C Tables 4.2.6.8 and 6.1.1.4'
    'N' 'N' 0.0061 0.0033
                         'International Tables Vol C Tables 4.2.6.8 and 6.1.1.4'
    'O' 'O' 0.0106 0.0060
                         'International Tables Vol C Tables 4.2.6.8 and 6.1.1.4'
_computing_data_collection     'APEX2 (Bruker, 2004)'
_computing_cell_refinement     'SAINT (Bruker, 2004)'
_computing_data_reduction     'SAINT (Bruker, 2004)'
_computing_structure_solution     'SHELXS97 (Sheldrick, 2008)'
_computing_structure_refinement     'SHELXL97 (Sheldrick, 2008)'
_computing_molecular_graphics     'PLATON (Spek, 2009)'
_computing_publication_material     'SHELXL97 (Sheldrick, 2008)'
loop_
    _atom_site_type_symbol
    _atom_site_label
    _atom_site_fract_x
    _atom_site_fract_y
    _atom_site_fract_z
    _atom_site_U_iso_or_equiv
    _atom_site_adp_type
    _atom_site_calc_flag
    _atom_site_refinement_flags
    _atom_site_occupancy
    _atom_site_symmetry_multiplicity
    _atom_site_disorder_assembly
    _atom_site_disorder_group
    C C1 0.3890(2) 0.37442(13) 0.6595(4) 0.0748(6) Uani d . 1 1 . .
    C C2 0.31676(16) 0.31851(12) 0.5643(4) 0.0604(5) Uani d . 1 1 . .
    C C3 0.33145(19) 0.28736(13) 0.3645(4) 0.0733(6) Uani d . 1 1 . .
    H H3 0.3892 0.3009 0.2856 0.088 Uiso calc R 1 1 . .
    C C4 0.26201(19) 0.23621(15) 0.2782(4) 0.0811(7) Uani d . 1 1 . .
    H H4 0.2734 0.2158 0.1419 0.097 Uiso calc R 1 1 . .
    C C5 0.17637(18) 0.21509(13) 0.3907(4) 0.0694(6) Uani d . 1 1 . .
    C C6 0.16109(19) 0.24534(15) 0.5906(4) 0.0816(7) Uani d . 1 1 . .
    H H6 0.1037 0.2311 0.6696 0.098 Uiso calc R 1 1 . .
    C C7 0.2299(2) 0.29658(13) 0.6757(4) 0.0803(7) Uani d . 1 1 . .
    H H7 0.2178 0.3171 0.8115 0.096 Uiso calc R 1 1 . .
    O O2 0.46474(11) 0.39682(8) 0.5459(3) 0.0800(5) Uani d . 1 1 . .
    O O3 0.11124(14) 0.16400(11) 0.2981(3) 0.1025(6) Uani d . 1 1 . .
    H H3A 0.0636 0.1552 0.3803 0.154 Uiso calc R 1 1 . .
    O O1 0.3714(2) 0.40004(14) 0.8429(4) 0.1320(9) Uani d . 1 1 . .
    C C8 0.8544(9) 0.4684(9) 1.1607(13) 0.082(3) Uani d PD 0.565(7) 1 A 1
    H H8 0.8219 0.5128 1.2091 0.099 Uiso calc PR 0.565(7) 1 A 1
    C C9 0.9437(12) 0.4412(8) 1.2649(19) 0.075(3) Uani d P 0.565(7) 1 A 1
    H H9 0.9641 0.4615 1.3966 0.090 Uiso calc PR 0.565(7) 1 A 1
    C C10 1.0025(11) 0.3810(10) 1.161(4) 0.100(5) Uani d P 0.565(7) 1 A 1
    H H10 1.0627 0.3644 1.2264 0.120 Uiso calc PR 0.565(7) 1 A 1
    C C11 0.9770(14) 0.3519(11) 0.995(3) 0.093(5) Uani d PU 0.565(7) 1 A 1
    H H11 1.0153 0.3116 0.9385 0.112 Uiso calc PR 0.565(7) 1 A 1
    C C12 0.8778(14) 0.3815(13) 0.871(2) 0.111(6) Uani d PU 0.565(7) 1 A 1
    H H12 0.8641 0.3676 0.7291 0.133 Uiso calc PR 0.565(7) 1 A 1
    C C13 0.8154(5) 0.4275(4) 0.9833(10) 0.0722(17) Uani d PD 0.565(7) 1 A 1
    C C14 0.7075(5) 0.4460(3) 0.9177(10) 0.090(2) Uani d PD 0.565(7) 1 A 1
    H H14A 0.6711 0.3984 0.8889 0.108 Uiso calc PR 0.565(7) 1 A 1
    H H14B 0.6732 0.4720 1.0355 0.108 Uiso calc PR 0.565(7) 1 A 1
    C C15 0.7036(4) 0.4958(4) 0.7234(8) 0.0794(18) Uani d PD 0.565(7) 1 A 1
    H H15A 0.7303 0.4689 0.5986 0.095 Uiso calc PR 0.565(7) 1 A 1
    H H15B 0.7425 0.5428 0.7449 0.095 Uiso calc PR 0.565(7) 1 A 1
    N N1 0.5880(8) 0.5137(6) 0.6959(15) 0.084(3) Uani d PD 0.565(7) 1 A 1
    H H1A 0.5791 0.5442 0.5824 0.125 Uiso calc PR 0.565(7) 1 A 1
    H H1B 0.5648 0.5372 0.8135 0.125 Uiso calc PR 0.565(7) 1 A 1
    H H1C 0.5538 0.4698 0.6762 0.125 Uiso calc PR 0.565(7) 1 A 1
    C C8A 0.8880(10) 0.4599(12) 1.148(2) 0.098(5) Uani d PD 0.435(7) 1 A 2
    H H8A 0.8524 0.4913 1.2436 0.118 Uiso calc PR 0.435(7) 1 A 2
    C C9A 0.9684(16) 0.4220(13) 1.212(4) 0.115(10) Uani d P 0.435(7) 1 A 2
    H H9A 0.9893 0.4314 1.3525 0.137 Uiso calc PR 0.435(7) 1 A 2
    C C10A 1.018(2) 0.378(2) 1.116(9) 0.22(2) Uani d P 0.435(7) 1 A 2
    H H10A 1.0801 0.3586 1.1639 0.262 Uiso calc PR 0.435(7) 1 A 2
    C C11A 0.967(2) 0.3549(19) 0.898(4) 0.104(7) Uani d P 0.435(7) 1 A 2
    H H11A 0.9950 0.3166 0.8119 0.125 Uiso calc PR 0.435(7) 1 A 2
    C C12A 0.899(2) 0.3841(12) 0.852(4) 0.108(7) Uani d P 0.435(7) 1 A 2
    H H12A 0.8632 0.3613 0.7397 0.130 Uiso calc PR 0.435(7) 1 A 2
    C C13A 0.8560(6) 0.4526(5) 0.9342(13) 0.0609(19) Uani d PD 0.435(7) 1 A 2
    C C14A 0.7772(4) 0.4966(3) 0.8103(10) 0.072(2) Uani d PD 0.435(7) 1 A 2
    H H14C 0.7680 0.5470 0.8755 0.086 Uiso calc PR 0.435(7) 1 A 2
    H H14D 0.8012 0.5043 0.6642 0.086 Uiso calc PR 0.435(7) 1 A 2
    C C15A 0.6773(5) 0.4558(4) 0.8050(15) 0.0655(19) Uani d PD 0.435(7) 1 A 2
    H H15C 0.6526 0.4460 0.9497 0.079 Uiso calc PR 0.435(7) 1 A 2
    H H15D 0.6834 0.4070 0.7296 0.079 Uiso calc PR 0.435(7) 1 A 2
    N N1A 0.6043(9) 0.5113(6) 0.6832(19) 0.072(4) Uani d PD 0.435(7) 1 A 2
    H H1E 0.5424 0.4902 0.6743 0.108 Uiso calc PR 0.435(7) 1 A 2
    H H1F 0.6284 0.5198 0.5514 0.108 Uiso calc PR 0.435(7) 1 A 2
    H H1D 0.6002 0.5558 0.7541 0.108 Uiso calc PR 0.435(7) 1 A 2
loop_
    _atom_site_aniso_label
    _atom_site_aniso_U_11
    _atom_site_aniso_U_22
    _atom_site_aniso_U_33
    _atom_site_aniso_U_12
    _atom_site_aniso_U_13
    _atom_site_aniso_U_23
    C1 0.0827(17) 0.0731(14) 0.0685(16) -0.0049(14) -0.0114(14) 0.0053(14)
    C2 0.0601(13) 0.0590(12) 0.0620(13) 0.0042(11) -0.0004(11) 0.0058(11)
    C3 0.0682(15) 0.0760(15) 0.0757(16) -0.0053(13) 0.0144(12) -0.0077(13)
    C4 0.0795(17) 0.0930(18) 0.0707(16) -0.0163(15) 0.0152(13) -0.0154(14)
    C5 0.0637(14) 0.0664(14) 0.0781(16) 0.0031(12) 0.0045(12) -0.0060(12)
    C6 0.0730(15) 0.0774(15) 0.0944(19) -0.0112(14) 0.0266(14) -0.0100(15)
    C7 0.0987(18) 0.0776(15) 0.0645(14) -0.0058(15) 0.0200(14) -0.0092(13)
    O2 0.0606(9) 0.0745(9) 0.1050(12) -0.0018(8) -0.0089(10) -0.0008(10)
    O3 0.0831(11) 0.1104(14) 0.1141(16) -0.0279(11) 0.0056(10) -0.0291(12)
    O1 0.173(2) 0.148(2) 0.0746(13) -0.0583(18) -0.0001(14) -0.0254(13)
    C8 0.071(7) 0.110(5) 0.065(4) 0.046(5) -0.002(4) -0.018(3)
    C9 0.072(7) 0.088(4) 0.065(5) 0.008(5) -0.008(5) 0.004(4)
    C10 0.039(5) 0.102(8) 0.157(13) 0.012(5) -0.020(6) 0.030(10)
    C11 0.076(7) 0.071(6) 0.133(15) 0.021(6) 0.040(9) 0.013(11)
    C12 0.103(9) 0.133(11) 0.096(9) 0.015(7) -0.010(9) -0.021(7)
    C13 0.067(4) 0.077(4) 0.072(4) 0.009(3) 0.018(3) -0.006(3)
    C14 0.088(5) 0.111(4) 0.072(4) 0.023(4) 0.023(3) 0.026(3)
    C15 0.070(5) 0.101(4) 0.067(3) -0.009(3) 0.006(3) -0.004(3)
    N1 0.047(3) 0.131(7) 0.073(5) -0.008(3) -0.014(3) 0.031(4)
    C8A 0.060(9) 0.113(9) 0.122(10) 0.036(8) 0.017(7) -0.041(6)
    C9A 0.070(13) 0.18(2) 0.097(12) 0.009(13) 0.010(8) -0.001(13)
    C10A 0.15(2) 0.19(2) 0.32(4) 0.011(17) -0.01(3) 0.00(3)
    C11A 0.085(9) 0.096(12) 0.131(16) 0.024(7) 0.039(11) -0.024(12)
    C12A 0.133(13) 0.075(8) 0.116(11) 0.037(8) 0.082(9) -0.018(6)
    C13A 0.042(4) 0.072(5) 0.068(5) -0.002(4) 0.007(3) 0.003(3)
    C14A 0.058(4) 0.076(4) 0.080(4) -0.014(3) 0.000(3) 0.012(3)
    C15A 0.065(4) 0.053(3) 0.079(5) -0.008(3) -0.005(4) 0.017(4)
    N1A 0.062(7) 0.084(6) 0.069(6) -0.017(4) 0.012(4) -0.042(5)
_geom_special_details
;
 All esds (except the esd in the dihedral angle between two l.s. planes)
 are estimated using the full covariance matrix.  The cell esds are taken
 into account individually in the estimation of esds in distances, angles
 and torsion angles; correlations between esds in cell parameters are only
 used when they are defined by crystal symmetry.  An approximate (isotropic)
 treatment of cell esds is used for estimating esds involving l.s. planes.
;
loop_
    _geom_bond_atom_site_label_1
    _geom_bond_atom_site_label_2
    _geom_bond_site_symmetry_2
    _geom_bond_distance
    _geom_bond_publ_flag
    C1 O1 . 1.245(3) ?
    C1 O2 . 1.277(3) ?
    C1 C2 . 1.477(3) ?
    C2 C3 . 1.368(3) ?
    C2 C7 . 1.383(3) ?
    C3 C4 . 1.378(3) ?
    C3 H3 . 0.9300 ?
    C4 C5 . 1.370(3) ?
    C4 H4 . 0.9300 ?
    C5 O3 . 1.357(3) ?
    C5 C6 . 1.363(3) ?
    C6 C7 . 1.370(3) ?
    C6 H6 . 0.9300 ?
    C7 H7 . 0.9300 ?
    O3 H3A . 0.8200 ?
    C8 C13 . 1.407(9) ?
    C8 C9 . 1.415(19) ?
    C8 H8 . 0.9300 ?
    C9 C10 . 1.45(3) ?
    C9 H9 . 0.9300 ?
    C10 C11 . 1.20(3) ?
    C10 H10 . 0.9300 ?
    C11 C12 . 1.60(2) ?
    C11 H11 . 0.9300 ?
    C12 C13 . 1.34(2) ?
    C12 H12 . 0.9300 ?
    C13 C14 . 1.503(8) ?
    C14 C15 . 1.485(6) ?
    C14 H14A . 0.9700 ?
    C14 H14B . 0.9700 ?
    C15 N1 . 1.551(8) ?
    C15 H15A . 0.9700 ?
    C15 H15B . 0.9700 ?
    N1 H1A . 0.8900 ?
    N1 H1B . 0.8900 ?
    N1 H1C . 0.8900 ?
    C8A C9A . 1.30(3) ?
    C8A C13A . 1.401(11) ?
    C8A H8A . 0.9300 ?
    C9A C10A . 1.16(5) ?
    C9A H9A . 0.9300 ?
    C10A C11A . 1.56(6) ?
    C10A H10A . 0.9300 ?
    C11A C12A . 1.06(4) ?
    C11A H11A . 0.9300 ?
    C12A C13A . 1.41(2) ?
    C12A H12A . 0.9300 ?
    C13A C14A . 1.495(7) ?
    C14A C15A . 1.486(7) ?
    C14A H14C . 0.9700 ?
    C14A H14D . 0.9700 ?
    C15A N1A . 1.554(8) ?
    C15A H15C . 0.9700 ?
    C15A H15D . 0.9700 ?
    N1A H1E . 0.8900 ?
    N1A H1F . 0.8900 ?
    N1A H1D . 0.8900 ?
loop_
    _geom_angle_atom_site_label_1
    _geom_angle_atom_site_label_2
    _geom_angle_atom_site_label_3
    _geom_angle_site_symmetry_1
    _geom_angle_site_symmetry_3
    _geom_angle
    _geom_angle_publ_flag
    O1 C1 O2 . . 122.8(2) ?
    O1 C1 C2 . . 118.9(2) ?
    O2 C1 C2 . . 118.3(2) ?
    C3 C2 C7 . . 117.4(2) ?
    C3 C2 C1 . . 122.2(2) ?
    C7 C2 C1 . . 120.3(2) ?
    C2 C3 C4 . . 121.0(2) ?
    C2 C3 H3 . . 119.5 ?
    C4 C3 H3 . . 119.5 ?
    C5 C4 C3 . . 120.8(2) ?
    C5 C4 H4 . . 119.6 ?
    C3 C4 H4 . . 119.6 ?
    O3 C5 C6 . . 123.1(2) ?
    O3 C5 C4 . . 118.1(2) ?
    C6 C5 C4 . . 118.8(2) ?
    C5 C6 C7 . . 120.3(2) ?
    C5 C6 H6 . . 119.8 ?
    C7 C6 H6 . . 119.8 ?
    C6 C7 C2 . . 121.6(2) ?
    C6 C7 H7 . . 119.2 ?
    C2 C7 H7 . . 119.2 ?
    C5 O3 H3A . . 109.5 ?
    C13 C8 C9 . . 119.3(11) ?
    C13 C8 H8 . . 120.4 ?
    C9 C8 H8 . . 120.4 ?
    C8 C9 C10 . . 118.4(13) ?
    C8 C9 H9 . . 120.8 ?
    C10 C9 H9 . . 120.8 ?
    C11 C10 C9 . . 122.6(13) ?
    C11 C10 H10 . . 118.7 ?
    C9 C10 H10 . . 118.7 ?
    C10 C11 C12 . . 120.7(16) ?
    C10 C11 H11 . . 119.7 ?
    C12 C11 H11 . . 119.7 ?
    C13 C12 C11 . . 115.7(11) ?
    C13 C12 H12 . . 122.2 ?
    C11 C12 H12 . . 122.2 ?
    C12 C13 C8 . . 119.3(9) ?
    C12 C13 C14 . . 123.9(8) ?
    C8 C13 C14 . . 116.4(7) ?
    C15 C14 C13 . . 112.2(5) ?
    C15 C14 H14A . . 109.2 ?
    C13 C14 H14A . . 109.2 ?
    C15 C14 H14B . . 109.2 ?
    C13 C14 H14B . . 109.2 ?
    H14A C14 H14B . . 107.9 ?
    C14 C15 N1 . . 103.8(6) ?
    C14 C15 H15A . . 111.0 ?
    N1 C15 H15A . . 111.0 ?
    C14 C15 H15B . . 111.0 ?
    N1 C15 H15B . . 111.0 ?
    H15A C15 H15B . . 109.0 ?
    C15 N1 H1A . . 109.5 ?
    C15 N1 H1B . . 109.5 ?
    H1A N1 H1B . . 109.5 ?
    C15 N1 H1C . . 109.5 ?
    H1A N1 H1C . . 109.5 ?
    H1B N1 H1C . . 109.5 ?
    C9A C8A C13A . . 119.0(11) ?
    C9A C8A H8A . . 120.5 ?
    C13A C8A H8A . . 120.5 ?
    C10A C9A C8A . . 129(3) ?
    C10A C9A H9A . . 115.7 ?
    C8A C9A H9A . . 115.7 ?
    C9A C10A C11A . . 112(3) ?
    C9A C10A H10A . . 124.0 ?
    C11A C10A H10A . . 124.0 ?
    C12A C11A C10A . . 118(3) ?
    C12A C11A H11A . . 121.0 ?
    C10A C11A H11A . . 121.0 ?
    C11A C12A C13A . . 130(3) ?
    C11A C12A H12A . . 115.2 ?
    C13A C12A H12A . . 115.2 ?
    C8A C13A C12A . . 107.5(13) ?
    C8A C13A C14A . . 130.5(9) ?
    C12A C13A C14A . . 121.2(12) ?
    C15A C14A C13A . . 111.9(5) ?
    C15A C14A H14C . . 109.2 ?
    C13A C14A H14C . . 109.2 ?
    C15A C14A H14D . . 109.2 ?
    C13A C14A H14D . . 109.2 ?
    H14C C14A H14D . . 107.9 ?
    C14A C15A N1A . . 104.8(8) ?
    C14A C15A H15C . . 110.8 ?
    N1A C15A H15C . . 110.8 ?
    C14A C15A H15D . . 110.8 ?
    N1A C15A H15D . . 110.8 ?
    H15C C15A H15D . . 108.9 ?
    C15A N1A H1E . . 109.5 ?
    C15A N1A H1F . . 109.5 ?
    H1E N1A H1F . . 109.5 ?
    C15A N1A H1D . . 109.5 ?
    H1E N1A H1D . . 109.5 ?
    H1F N1A H1D . . 109.5 ?
loop_
    _geom_torsion_atom_site_label_1
    _geom_torsion_atom_site_label_2
    _geom_torsion_atom_site_label_3
    _geom_torsion_atom_site_label_4
    _geom_torsion_site_symmetry_1
    _geom_torsion_site_symmetry_2
    _geom_torsion_site_symmetry_3
    _geom_torsion_site_symmetry_4
    _geom_torsion
    _geom_torsion_publ_flag
    O1 C1 C2 C3 . . . . -179.4(3) ?
    O2 C1 C2 C3 . . . . 3.5(3) ?
    O1 C1 C2 C7 . . . . 1.5(3) ?
    O2 C1 C2 C7 . . . . -175.6(2) ?
    C7 C2 C3 C4 . . . . 0.1(3) ?
    C1 C2 C3 C4 . . . . -179.0(2) ?
    C2 C3 C4 C5 . . . . -0.1(4) ?
    C3 C4 C5 O3 . . . . -179.5(2) ?
    C3 C4 C5 C6 . . . . -0.3(4) ?
    O3 C5 C6 C7 . . . . 179.8(2) ?
    C4 C5 C6 C7 . . . . 0.7(4) ?
    C5 C6 C7 C2 . . . . -0.8(4) ?
    C3 C2 C7 C6 . . . . 0.4(3) ?
    C1 C2 C7 C6 . . . . 179.4(2) ?
    C13 C8 C9 C10 . . . . 11.5(18) ?
    C8 C9 C10 C11 . . . . -2(2) ?
    C9 C10 C11 C12 . . . . 3(2) ?
    C10 C11 C12 C13 . . . . -14(3) ?
    C11 C12 C13 C8 . . . . 23(2) ?
    C11 C12 C13 C14 . . . . -164.8(12) ?
    C9 C8 C13 C12 . . . . -22.7(19) ?
    C9 C8 C13 C14 . . . . 164.2(10) ?
    C12 C13 C14 C15 . . . . -69.6(14) ?
    C8 C13 C14 C15 . . . . 103.1(10) ?
    C13 C14 C15 N1 . . . . -175.2(6) ?
    C13A C8A C9A C10A . . . . -4(4) ?
    C8A C9A C10A C11A . . . . -10(5) ?
    C9A C10A C11A C12A . . . . 6(5) ?
    C10A C11A C12A C13A . . . . 14(5) ?
    C9A C8A C13A C12A . . . . 20(3) ?
    C9A C8A C13A C14A . . . . -170.4(16) ?
    C11A C12A C13A C8A . . . . -26(4) ?
    C11A C12A C13A C14A . . . . 163(3) ?
    C8A C13A C14A C15A . . . . -96.9(15) ?
    C12A C13A C14A C15A . . . . 71.6(15) ?
    C13A C14A C15A N1A . . . . 176.8(7) ?
loop_
    _geom_hbond_atom_site_label_D
    _geom_hbond_atom_site_label_H
    _geom_hbond_atom_site_label_A
    _geom_hbond_site_symmetry_A
    _geom_hbond_distance_DH
    _geom_hbond_distance_HA
    _geom_hbond_distance_DA
    _geom_hbond_angle_DHA
    _geom_hbond_publ_flag
    N1 H1A O1 2_664 0.89 1.89 2.709(11) 152 y
    N1 H1B O2 2_665 0.89 1.88 2.760(10) 168 y
    N1 H1C O2 . 0.89 1.90 2.752(11) 159 y
    O3 H3A O2 3_455 0.82 1.88 2.674(3) 162 y
_iucr_refine_instructions_details
;
TITL I in Pna2(1)
CELL  0.71073  13.0721  17.3426   6.2154   90.000   90.000   90.000
ZERR     4.00   0.0012   0.0016   0.0006    0.000    0.000    0.000
LATT  -1
SYMM  - X, - Y, 1/2 + Z
SYMM  1/2 + X, 1/2 - Y,   Z
SYMM  1/2 - X, 1/2 + Y, 1/2 + Z
SFAC  C    H    N    O
UNIT  60   68   4    12
MERG   2
OMIT     1   1   0
OMIT     0   2   0
SADI 0.01 C13 C14 C13A C14A
SADI 0.01 C8 C13 C8A C13A
SADI 0.01 C14 C15 C14A C15A
SADI 0.01 C15 N1 C15A N1A
DELU 0.01 C11 C12
HTAB N1 O1_$1
EQIV $1 1-x,1-y,-1/2+z
HTAB N1 O2_$2
EQIV $2 1-x,1-y,1/2+z
HTAB N1 O2
HTAB O3 O2_$3
EQIV $3 -1/2+x,1/2-y,z
FMAP   2
PLAN   20
SIZE     0.24   0.30   0.36
ACTA
BOND   $H
CONF
L.S.  20
TEMP    22.00
WGHT    0.050800    0.039500
FVAR       0.93422   0.56469
C1    1    0.389005    0.374417    0.659532    11.00000    0.08275    0.07312 =
         0.06853    0.00531   -0.01142   -0.00490
C2    1    0.316759    0.318507    0.564316    11.00000    0.06012    0.05899 =
         0.06203    0.00581   -0.00038    0.00419
C3    1    0.331445    0.287357    0.364454    11.00000    0.06816    0.07600 =
         0.07566   -0.00766    0.01436   -0.00527
AFIX  43
H3    2    0.389180    0.300916    0.285634    11.00000   -1.20000
AFIX   0
C4    1    0.262013    0.236209    0.278165    11.00000    0.07955    0.09297 =
         0.07069   -0.01537    0.01524   -0.01630
AFIX  43
H4    2    0.273424    0.215782    0.141916    11.00000   -1.20000
AFIX   0
C5    1    0.176374    0.215086    0.390677    11.00000    0.06369    0.06637 =
         0.07810   -0.00603    0.00455    0.00306
C6    1    0.161088    0.245339    0.590586    11.00000    0.07296    0.07742 =
         0.09436   -0.00996    0.02657   -0.01124
AFIX  43
H6    2    0.103694    0.231122    0.669605    11.00000   -1.20000
AFIX   0
C7    1    0.229863    0.296582    0.675652    11.00000    0.09869    0.07763 =
         0.06448   -0.00917    0.02000   -0.00578
AFIX  43
H7    2    0.217831    0.317121    0.811535    11.00000   -1.20000
AFIX   0
O2    4    0.464738    0.396822    0.545880    11.00000    0.06060    0.07445 =
         0.10498   -0.00076   -0.00895   -0.00176
O3    4    0.111239    0.163998    0.298063    11.00000    0.08313    0.11042 =
         0.11408   -0.02911    0.00561   -0.02786
AFIX  83
H3A   2    0.063598    0.155217    0.380316    11.00000   -1.50000
AFIX   0
O1    4    0.371400    0.400037    0.842894    11.00000    0.17293    0.14833 =
         0.07462   -0.02540   -0.00012   -0.05830
PART    1
C8    1    0.854438    0.468403    1.160738    21.00000    0.07095    0.11022 =
         0.06530   -0.01802   -0.00160    0.04610
AFIX  43
H8    2    0.821912    0.512840    1.209062    21.00000   -1.20000
AFIX   0
C9    1    0.943726    0.441212    1.264868    21.00000    0.07209    0.08808 =
         0.06525    0.00444   -0.00824    0.00765
AFIX  43
H9    2    0.964089    0.461509    1.396577    21.00000   -1.20000
AFIX   0
C10   1    1.002539    0.381047    1.161299    21.00000    0.03904    0.10228 =
         0.15743    0.03025   -0.01975    0.01163
AFIX  43
H10   2    1.062652    0.364354    1.226376    21.00000   -1.20000
AFIX   0
C11   1    0.976960    0.351937    0.995436    21.00000    0.07637    0.07068 =
         0.13266    0.01324    0.04043    0.02111
AFIX  43
H11   2    1.015306    0.311644    0.938478    21.00000   -1.20000
AFIX   0
C12   1    0.877752    0.381483    0.870821    21.00000    0.10333    0.13285 =
         0.09553   -0.02138   -0.01034    0.01477
AFIX  43
H12   2    0.864130    0.367630    0.729140    21.00000   -1.20000
AFIX   0
C13   1    0.815426    0.427478    0.983333    21.00000    0.06749    0.07677 =
         0.07235   -0.00564    0.01763    0.00872
C14   1    0.707498    0.446014    0.917660    21.00000    0.08817    0.11062 =
         0.07239    0.02555    0.02333    0.02293
AFIX  23
H14A  2    0.671080    0.398381    0.888939    21.00000   -1.20000
H14B  2    0.673159    0.471969    1.035537    21.00000   -1.20000
AFIX   0
C15   1    0.703581    0.495775    0.723429    21.00000    0.07035    0.10097 =
         0.06690   -0.00395    0.00647   -0.00854
AFIX  23
H15A  2    0.730264    0.468876    0.598637    21.00000   -1.20000
H15B  2    0.742525    0.542759    0.744915    21.00000   -1.20000
AFIX   0
N1    3    0.588032    0.513659    0.695944    21.00000    0.04668    0.13104 =
         0.07321    0.03119   -0.01382   -0.00821
AFIX  33
H1A   2    0.579149    0.544210    0.582417    21.00000   -1.50000
H1B   2    0.564810    0.537181    0.813466    21.00000   -1.50000
H1C   2    0.553850    0.469846    0.676183    21.00000   -1.50000
AFIX   0
PART    2
C8A   1    0.888028    0.459876    1.148365   -21.00000    0.06010    0.11265 =
         0.12175   -0.04101    0.01672    0.03588
AFIX  43
H8A   2    0.852391    0.491313    1.243636   -21.00000   -1.20000
AFIX   0
C9A   1    0.968422    0.421962    1.211853   -21.00000    0.07010    0.17613 =
         0.09737   -0.00134    0.00983    0.00869
AFIX  43
H9A   2    0.989296    0.431359    1.352473   -21.00000   -1.20000
AFIX   0
C10A  1    1.017669    0.377874    1.116133   -21.00000    0.14890    0.18594 =
         0.32114   -0.00300   -0.00704    0.01097
AFIX  43
H10A  2    1.080053    0.358590    1.163866   -21.00000   -1.20000
AFIX   0
C11A  1    0.966806    0.354870    0.898242   -21.00000    0.08500    0.09635 =
         0.13147   -0.02421    0.03884    0.02365
AFIX  43
H11A  2    0.994995    0.316581    0.811873   -21.00000   -1.20000
AFIX   0
C12A  1    0.899389    0.384079    0.851705   -21.00000    0.13321    0.07541 =
         0.11553   -0.01825    0.08152    0.03669
AFIX  43
H12A  2    0.863213    0.361275    0.739672   -21.00000   -1.20000
AFIX   0
C13A  1    0.855974    0.452607    0.934237   -21.00000    0.04196    0.07227 =
         0.06848    0.00347    0.00693   -0.00180
C14A  1    0.777196    0.496617    0.810307   -21.00000    0.05844    0.07605 =
         0.08040    0.01228   -0.00032   -0.01402
AFIX  23
H14C  2    0.767989    0.546951    0.875545   -21.00000   -1.20000
H14D  2    0.801220    0.504312    0.664218   -21.00000   -1.20000
AFIX   0
C15A  1    0.677334    0.455755    0.805037   -21.00000    0.06493    0.05290 =
         0.07861    0.01717   -0.00518   -0.00800
AFIX  23
H15C  2    0.652636    0.446023    0.949675   -21.00000   -1.20000
H15D  2    0.683365    0.407001    0.729612   -21.00000   -1.20000
AFIX   0
N1A   3    0.604271    0.511321    0.683196   -21.00000    0.06246    0.08372 =
         0.06936   -0.04154    0.01175   -0.01736
AFIX  33
H1E   2    0.542391    0.490159    0.674261   -21.00000   -1.50000
H1F   2    0.628419    0.519834    0.551436   -21.00000   -1.50000
H1D   2    0.600155    0.555798    0.754103   -21.00000   -1.50000
HKLF 4
REM  4MPBHP in Pna2(1)
REM R1 =  0.0384 for   1671 Fo > 4sig(Fo)  and  0.0705 for all   2561 data
REM    254 parameters refined using      6 restraints
END
WGHT      0.0508      0.0395
REM Highest difference peak  0.120,  deepest hole -0.134,  1-sigma level  0.023
Q1    1   0.4410  0.3697  0.8339  11.00000  0.05    0.12
Q2    1   0.3597  0.4179  0.8757  11.00000  0.05    0.10
Q3    1   0.5505  0.3815  1.0358  11.00000  0.05    0.09
Q4    1   0.9900  0.3155  0.5669  11.00000  0.05    0.08
Q5    1   0.5572  0.6249  0.7615  11.00000  0.05    0.07
Q6    1   0.4460  0.3921  0.4054  11.00000  0.05    0.07
Q7    1   0.5972  0.3962  1.1157  11.00000  0.05    0.07
Q8    1   0.5436  0.6150  0.6804  11.00000  0.05    0.07
Q9    1   0.3028  0.3040  0.8757  11.00000  0.05    0.07
Q10   1   1.0052  0.3520  1.3802  11.00000  0.05    0.07
Q11   1   0.7877  0.4610  0.5905  11.00000  0.05    0.06
Q12   1   0.4345  0.4418  0.7700  11.00000  0.05    0.06
Q13   1   0.4449  0.5438  0.8471  11.00000  0.05    0.06
Q14   1   0.7913  0.5583  0.8203  11.00000  0.05    0.06
Q15   1   0.8630  0.5595  1.3233  11.00000  0.05    0.06
Q16   1   0.7532  0.4269  0.5500  11.00000  0.05    0.06
Q17   1   0.4005  0.3258  0.1666  11.00000  0.05    0.06
Q18   1   0.5405  0.5671  0.8101  11.00000  0.05    0.06
Q19   1   0.7242  0.4631  0.3881  11.00000  0.05    0.06
Q20   1   0.4934  0.5714  0.6100  11.00000  0.05    0.06
;
