# Supplementary material for: 2-Phenyl­ethanaminium 4-hy­droxy­benzoate
Source: Acta Crystallogr Sect E Struct Rep Online. 2013 Apr 27;69(Pt 5):o792. doi: 10.1107/S1600536813010787 (PMC3648314; doi:10.1107/S1600536813010787)
Supplement: Supplementary file 2 [file e-69-0o792-Isup2.hkl]

#
# h,k,l, Fc-squared, Fo-squared, sigma(Fo-squared) and status flag
#
data_I
_shelx_title ' 4MPBHP in Pna2(1)'
_shelx_refln_list_code          4
_shelx_F_calc_maximum      105.21
_exptl_crystal_F_000       552.00
_reflns_d_resolution_high  0.8304
 
loop_
 _symmetry_equiv_pos_as_xyz
 'x, y, z'
 '-x, -y, z+1/2'
 'x+1/2, -y+1/2, z'
 '-x+1/2, y+1/2, z+1/2'
 
_cell_length_a    13.0721
_cell_length_b    17.3426
_cell_length_c     6.2154
_cell_angle_alpha  90.000
_cell_angle_beta   90.000
_cell_angle_gamma  90.000
 
_shelx_F_squared_multiplier     1.000
 
loop_
 _refln_index_h
 _refln_index_k
 _refln_index_l
 _refln_F_squared_calc
 _refln_F_squared_meas
 _refln_F_squared_sigma
 _refln_observed_status
   2   0  -7        1.99        0.40      3.28 o
   4   0  -7        1.97       -1.54      2.00 o
   0   1  -7       19.10       18.98      3.85 o
   1   1  -7        0.66        0.52      1.44 o
   2   1  -7        4.04        3.42      1.58 o
   3   1  -7        1.81        2.21      1.62 o
   4   1  -7        0.48        1.33      1.59 o
   5   1  -7        0.46        2.78      2.66 o
   1   2  -7        1.92       -1.39      1.39 o
   2   2  -7        0.29        0.38      1.44 o
   3   2  -7        0.42        0.11      1.43 o
   4   2  -7        1.05        0.00      1.60 o
   5   2  -7        0.68        0.56      1.69 o
   0   3  -7        0.03       -1.91      1.91 o
   1   3  -7        5.35        3.22      1.53 o
   2   3  -7        5.27        3.37      1.53 o
   3   3  -7        0.81        0.07      1.68 o
   4   3  -7        2.95        1.82      1.82 o
   5   3  -7        0.71        0.86      1.76 o
   1   4  -7        0.57       -0.72      1.36 o
   2   4  -7        7.13        9.82      2.11 o
   3   4  -7        1.54        2.19      1.72 o
   4   4  -7        0.84       -1.59      1.61 o
   0   5  -7        0.85       -1.94      1.94 o
   1   5  -7        1.58        0.69      1.83 o
   2   5  -7        0.05       -1.55      1.55 o
   3   5  -7        6.11        7.72      1.99 o
   4   5  -7        0.78        1.92      2.09 o
   1   6  -7        0.90       -0.45      1.98 o
   2   6  -7        4.03        5.02      1.95 o
   3   6  -7        1.30       -0.42      1.67 o
   0   7  -7        1.37        3.29      3.24 o
   1   7  -7        0.98       -2.09      2.09 o
   0   0  -6       34.06       34.05      4.38 o
   2   0  -6        2.14        3.16      1.85 o
   4   0  -6       20.28       24.30      2.91 o
   6   0  -6       13.76       13.95      3.02 o
   8   0  -6       19.15       17.42      3.98 o
   1   1  -6       14.76       13.68      2.47 o
   2   1  -6       18.82       21.45      1.91 o
   3   1  -6        6.99        6.24      1.42 o
   4   1  -6        0.31        1.34      1.29 o
   5   1  -6       27.14       29.38      2.17 o
   6   1  -6        8.13       10.85      1.99 o
   7   1  -6        3.01        2.47      1.95 o
   8   1  -6        3.70        1.85      2.03 o
   9   1  -6        0.19       -0.27      1.97 o
   0   2  -6       12.75        7.35      2.19 o
   1   2  -6       20.95       20.60      1.88 o
   2   2  -6        5.44        7.06      1.45 o
   3   2  -6        1.55        0.47      1.21 o
   4   2  -6       16.88       19.39      1.90 o
   5   2  -6        0.26       -1.35      1.65 o
   6   2  -6       14.43       17.57      2.62 o
   7   2  -6        4.97       10.32      2.02 o
   8   2  -6        1.38        2.29      2.13 o
   9   2  -6        1.04        2.82      2.86 o
   1   3  -6        2.46        3.27      1.33 o
   2   3  -6        8.45        7.62      2.00 o
   3   3  -6        0.37       -1.17      1.17 o
   4   3  -6        3.80        3.71      1.41 o
   5   3  -6       19.73       17.05      2.19 o
   6   3  -6        2.80        4.42      1.68 o
   7   3  -6        1.91        2.75      1.68 o
   8   3  -6        7.63        8.63      2.30 o
   9   3  -6        7.11       13.85      2.69 o
   0   4  -6       14.16       12.85      2.41 o
   1   4  -6        1.25       -0.17      1.22 o
   2   4  -6        0.41        1.71      1.28 o
   3   4  -6        5.65        4.91      1.57 o
   4   4  -6        8.10        8.46      1.82 o
   5   4  -6        0.09        0.44      1.49 o
   6   4  -6        0.48       -1.42      1.42 o
   7   4  -6        0.56       -0.24      1.51 o
   8   4  -6        3.86        4.70      2.54 o
   1   5  -6        8.28        9.11      1.58 o
   2   5  -6       10.31        6.79      1.51 o
   3   5  -6       29.82       28.88      2.49 o
   4   5  -6       15.23       12.64      1.95 o
   5   5  -6        3.16        4.95      1.74 o
   6   5  -6        0.36       -1.46      1.46 o
   7   5  -6        1.05        1.31      1.60 o
   8   5  -6        0.65        0.92      1.91 o
   0   6  -6        2.44        5.14      2.07 o
   1   6  -6       19.48       17.25      1.82 o
   2   6  -6        6.28        6.97      1.85 o
   3   6  -6        7.25        7.66      2.75 o
   4   6  -6        1.23       -0.27      1.46 o
   5   6  -6        4.94        5.78      1.74 o
   6   6  -6        4.54        1.52      1.72 o
   7   6  -6        1.30       -0.82      1.52 o
   8   6  -6        2.78        2.55      1.75 o
   1   7  -6        2.40        2.55      1.59 o
   2   7  -6       11.02       15.33      2.29 o
   3   7  -6        8.35        9.10      1.89 o
   4   7  -6        4.89        4.98      1.76 o
   5   7  -6        1.82        2.89      1.63 o
   6   7  -6        0.33       -1.22      1.40 o
   7   7  -6        1.49        1.15      1.65 o
   0   8  -6        7.81        6.45      3.15 o
   1   8  -6        8.86        9.36      1.90 o
   2   8  -6       10.44       11.92      2.03 o
   3   8  -6        3.49        3.18      1.61 o
   4   8  -6       10.91        7.49      1.91 o
   5   8  -6        3.48        3.34      1.75 o
   6   8  -6        1.38        1.86      2.23 o
   7   8  -6        0.63        1.69      1.66 o
   1   9  -6        6.07        1.03      2.37 o
   2   9  -6        2.13        1.12      1.65 o
   3   9  -6        6.44        4.42      1.81 o
   4   9  -6        0.30       -0.14      1.49 o
   5   9  -6        1.36        1.14      1.61 o
   6   9  -6        0.21        0.13      1.87 o
   0  10  -6       52.86       59.45      5.63 o
   1  10  -6        5.81        8.71      3.15 o
   2  10  -6        3.61        1.00      4.06 o
   3  10  -6        0.74       -1.97      2.84 o
   4  10  -6        0.43       -1.51      1.51 o
   5  10  -6        0.73       -0.58      1.58 o
   1  11  -6        1.27        5.09      2.12 o
   2  11  -6        4.77        1.23      2.92 o
   3  11  -6        0.89        0.70      1.98 o
   4  11  -6        2.57        0.80      2.00 o
   0  12  -6        5.10        7.95      3.27 o
   1  12  -6        0.23        4.14      2.13 o
   2  12  -6        2.40       -1.98      1.98 o
   2   0  -5       23.25       24.93      2.35 o
   4   0  -5       27.30       23.46      3.94 o
   6   0  -5       25.65       30.06      2.91 o
   8   0  -5       32.69       37.75      4.49 o
  10   0  -5        7.21        6.15      3.00 o
   0   1  -5        0.17        0.89      1.28 o
   1   1  -5       36.01       33.52      1.84 o
   2   1  -5        0.05        0.52      0.95 o
   3   1  -5       24.68       26.27      1.77 o
   4   1  -5       13.15       13.55      1.50 o
   5   1  -5       31.97       32.01      2.70 o
   6   1  -5      167.07      175.39      4.60 o
   7   1  -5       21.63       23.28      1.85 o
   8   1  -5       52.35       56.60      3.03 o
   9   1  -5        7.45       12.05      2.32 o
  10   1  -5        0.73        3.59      2.73 o
  11   1  -5        0.18        0.15      1.83 o
   1   2  -5        1.35        0.56      0.95 o
   2   2  -5       38.78       33.10      2.29 o
   3   2  -5       10.36       10.93      1.36 o
   4   2  -5       26.80       25.26      1.83 o
   5   2  -5       35.67       37.68      2.15 o
   6   2  -5       40.03       38.29      2.32 o
   7   2  -5       14.22       13.68      1.87 o
   8   2  -5        7.58        3.74      1.51 o
   9   2  -5       12.31       19.22      3.33 o
  10   2  -5        1.48       -1.58      1.71 o
  11   2  -5        0.03        2.21      1.88 o
   0   3  -5        5.62        3.97      1.61 o
   1   3  -5       10.35        7.74      1.26 o
   2   3  -5        3.74        3.01      1.23 o
   3   3  -5        4.87        4.11      1.20 o
   4   3  -5       95.61       97.67      3.26 o
   5   3  -5       13.54       13.72      1.60 o
   6   3  -5       24.20       23.77      1.85 o
   7   3  -5       20.29       18.30      2.04 o
   8   3  -5        8.44        6.63      1.61 o
   9   3  -5        0.42        0.87      2.33 o
  10   3  -5        0.72       -1.92      1.92 o
  11   3  -5        0.48        0.20      1.81 o
   1   4  -5        2.85        2.28      1.09 o
   2   4  -5       64.99       65.80      2.63 o
   3   4  -5      135.26      143.46      5.17 o
   4   4  -5       14.42       13.07      1.57 o
   5   4  -5       68.57       69.53      4.35 o
   6   4  -5       60.18       57.77      3.04 o
   7   4  -5        5.70        3.16      1.48 o
   8   4  -5       17.31       22.54      2.19 o
   9   4  -5        2.60        4.67      1.61 o
  10   4  -5        0.84        0.69      2.68 o
  11   4  -5        1.64        0.36      1.83 o
   0   5  -5       45.71       43.06      3.02 o
   1   5  -5       15.63       15.87      1.58 o
   2   5  -5        2.20        1.71      1.13 o
   3   5  -5       20.19       20.83      1.73 o
   4   5  -5       96.03      103.56      3.36 o
   5   5  -5       39.31       35.77      2.79 o
   6   5  -5       10.06        7.70      1.67 o
   7   5  -5        1.05        1.18      1.39 o
   8   5  -5        5.79        2.86      1.53 o
   9   5  -5        6.19        4.30      1.62 o
  10   5  -5        1.15        0.54      1.67 o
  11   5  -5        3.43        3.66      1.84 o
   1   6  -5       17.45       18.41      1.63 o
   2   6  -5       56.85       53.35      2.40 o
   3   6  -5       39.58       37.94      2.23 o
   4   6  -5        1.68        2.86      1.46 o
   5   6  -5        9.06        6.95      2.63 o
   6   6  -5        5.81        5.80      1.53 o
   7   6  -5        6.31        7.95      1.63 o
   8   6  -5        4.30        4.48      1.60 o
   9   6  -5        1.11       -1.25      1.25 o
  10   6  -5        0.32        1.04      1.65 o
   0   7  -5       63.01       71.38      5.81 o
   1   7  -5       14.04       15.53      1.59 o
   2   7  -5       23.75       22.95      1.86 o
   3   7  -5       10.98       11.28      1.54 o
   4   7  -5       36.85       31.82      2.35 o
   5   7  -5        1.43        1.07      1.33 o
   6   7  -5        0.29       -0.04      1.25 o
   7   7  -5        1.19        1.03      1.35 o
   8   7  -5        3.48        4.25      1.53 o
   9   7  -5        5.00        6.42      1.64 o
  10   7  -5        2.43        3.78      1.61 o
   1   8  -5        7.77        9.65      1.49 o
   2   8  -5       52.46       50.94      3.26 o
   3   8  -5       10.34       10.09      1.75 o
   4   8  -5       33.27       30.42      3.32 o
   5   8  -5        3.76        2.00      1.37 o
   6   8  -5        2.77        2.52      1.68 o
   7   8  -5        0.33        0.11      1.31 o
   8   8  -5        3.89        4.12      1.50 o
   9   8  -5        2.50        0.53      1.31 o
  10   8  -5        0.32        1.24      1.23 o
   0   9  -5        0.81        1.40      1.66 o
   1   9  -5        2.87        3.29      1.48 o
   2   9  -5        0.26       -0.96      1.31 o
   3   9  -5        0.94       -1.29      1.29 o
   4   9  -5        2.84        0.82      1.32 o
   5   9  -5        1.56        1.78      1.38 o
   6   9  -5        1.45        0.88      1.36 o
   7   9  -5        1.13       -1.30      1.30 o
   8   9  -5        4.57        5.68      1.47 o
   9   9  -5        1.78        5.51      1.37 o
   1  10  -5        7.98        8.86      1.86 o
   2  10  -5        7.78        9.54      1.76 o
   3  10  -5        6.24        5.70      1.59 o
   4  10  -5        0.91        0.20      1.30 o
   5  10  -5        0.92        0.57      1.61 o
   6  10  -5       11.17       15.99      3.29 o
   7  10  -5        1.24        0.54      1.24 o
   8  10  -5        0.96        1.87      1.40 o
   0  11  -5        0.35       -1.01      2.26 o
   1  11  -5        7.51       10.81      2.20 o
   2  11  -5        1.16        2.23      1.76 o
   3  11  -5        8.02        9.62      1.78 o
   4  11  -5        5.14        3.52      1.48 o
   5  11  -5        6.60        5.35      1.59 o
   6  11  -5        2.24        1.32      1.53 o
   7  11  -5        1.24       -1.05      1.20 o
   8  11  -5        0.69        1.38      2.13 o
   1  12  -5        0.32        0.16      1.65 o
   2  12  -5       16.34       12.27      4.21 o
   3  12  -5        0.05       -0.68      1.60 o
   4  12  -5        7.35        5.19      2.19 o
   5  12  -5        3.62        4.51      1.47 o
   6  12  -5        0.47       -1.06      1.20 o
   7  12  -5        1.33        0.03      0.98 o
   0  13  -5        5.37        7.49      2.90 o
   1  13  -5        3.82        4.75      1.94 o
   2  13  -5        2.87        3.39      1.95 o
   3  13  -5        0.49        1.52      1.75 o
   4  13  -5        0.03        0.84      1.61 o
   5  13  -5        0.06       -1.44      1.44 o
   6  13  -5        3.17        1.35      1.30 o
   1  14  -5        0.33       -0.49      2.73 o
   2  14  -5        2.60        2.29      1.84 o
   3  14  -5        0.66        2.19      1.77 o
   4  14  -5        0.54        1.44      1.73 o
   5  14  -5        2.62        2.55      2.12 o
   0  15  -5        2.91        4.82      2.58 o
   1  15  -5        2.14        0.18      1.76 o
   2  15  -5        0.67        0.13      2.54 o
   3  15  -5        1.96        0.69      1.73 o
   0   0  -4      212.80      244.14     10.22 o
   2   0  -4       35.79       31.53      2.22 o
   4   0  -4      315.14      327.83      7.38 o
   6   0  -4       89.11       89.38      3.33 o
   8   0  -4        8.19       10.81      1.96 o
  10   0  -4       11.54       13.13      2.88 o
  12   0  -4        4.25        2.38      2.49 o
   1   1  -4       71.35       72.11      2.96 o
   2   1  -4       19.01       19.63      1.33 o
   3   1  -4       12.68       11.74      1.06 o
   4   1  -4       68.99       65.41      2.08 o
   5   1  -4       28.14       24.42      1.29 o
   6   1  -4      215.12      214.36      4.72 o
   7   1  -4       69.31       61.05      2.87 o
   8   1  -4        8.40        6.35      1.30 o
   9   1  -4       36.22       39.52      2.38 o
  10   1  -4        0.64       -0.44      1.43 o
  11   1  -4        4.46        4.29      2.19 o
  12   1  -4        0.15       -2.16      2.16 o
  13   1  -4        1.26       -1.65      1.73 o
   0   2  -4      324.18      338.16      9.32 o
   1   2  -4       61.29       60.96      2.16 o
   2   2  -4       18.44       22.77      1.58 o
   3   2  -4        7.12        8.38      0.95 o
   4   2  -4       90.55       91.27      2.48 o
   5   2  -4        3.80        3.15      0.88 o
   6   2  -4       85.84       90.88      2.54 o
   7   2  -4      168.00      172.01      4.30 o
   8   2  -4       84.55       90.14      4.19 o
   9   2  -4        1.67        1.60      1.27 o
  10   2  -4        6.40        6.84      1.86 o
  11   2  -4        0.51       -0.59      1.56 o
  12   2  -4        3.13        3.08      1.77 o
  13   2  -4        0.40       -1.15      2.62 o
   1   3  -4      141.71      141.58      3.48 o
   2   3  -4       59.47       57.18      2.11 o
   3   3  -4       81.79       83.36      4.30 o
   4   3  -4       56.35       61.57      2.25 o
   5   3  -4        7.22       11.28      1.21 o
   6   3  -4       53.02       54.48      4.26 o
   7   3  -4       56.12       60.96      2.20 o
   8   3  -4       22.45       21.20      2.62 o
   9   3  -4       12.09       14.00      1.70 o
  10   3  -4        0.49        0.20      1.48 o
  11   3  -4        5.15        5.43      1.79 o
  12   3  -4        1.11        1.75      1.59 o
  13   3  -4        1.03        0.96      1.52 o
   0   4  -4      129.35      128.40      4.68 o
   1   4  -4       47.68       50.29      1.98 o
   2   4  -4       23.42       25.58      1.48 o
   3   4  -4        3.18        3.66      0.91 o
   4   4  -4       39.12       38.98      1.82 o
   5   4  -4        9.93        9.72      1.19 o
   6   4  -4      109.99      109.42      3.18 o
   7   4  -4       45.53       45.21      2.47 o
   8   4  -4       23.74       21.55      2.71 o
   9   4  -4       45.05       45.92      3.21 o
  10   4  -4        6.97        4.31      1.49 o
  11   4  -4        1.52        1.60      1.56 o
  12   4  -4        3.24        3.25      1.60 o
   1   5  -4       49.19       53.02      1.88 o
   2   5  -4       70.01       68.43      2.34 o
   3   5  -4       48.10       49.40      2.00 o
   4   5  -4       21.11       20.93      1.43 o
   5   5  -4       20.81       19.40      1.48 o
   6   5  -4        5.65        6.00      1.17 o
   7   5  -4        7.78        5.78      1.46 o
   8   5  -4       35.24       37.76      2.29 o
   9   5  -4       18.78       18.54      1.84 o
  10   5  -4       16.35       17.20      1.79 o
  11   5  -4        4.16        3.34      1.49 o
  12   5  -4        0.43       -0.01      1.56 o
   0   6  -4       47.17       45.99      2.81 o
   1   6  -4        8.70        9.84      0.95 o
   2   6  -4       21.05       21.98      1.35 o
   3   6  -4        9.60       12.01      1.58 o
   4   6  -4       37.32       42.52      2.06 o
   5   6  -4      138.61      138.21      3.63 o
   6   6  -4       20.58       22.73      2.46 o
   7   6  -4        2.33        0.32      1.20 o
   8   6  -4        3.71        2.03      1.21 o
   9   6  -4        2.11        2.16      1.28 o
  10   6  -4        8.62        9.19      1.16 o
  11   6  -4        1.96        2.34      0.93 o
  12   6  -4        0.30       -2.61      2.61 o
   1   7  -4       57.47       63.22      1.90 o
   2   7  -4       28.15       27.96      1.86 o
   3   7  -4       96.47       95.12      2.57 o
   4   7  -4       69.77       62.73      2.17 o
   5   7  -4       33.42       33.09      2.45 o
   6   7  -4       15.79       14.89      1.37 o
   7   7  -4        1.51        0.98      0.95 o
   8   7  -4        7.94        6.51      1.08 o
   9   7  -4       19.18       18.18      1.30 o
  10   7  -4        7.46        5.69      1.49 o
  11   7  -4        2.13       -2.39      2.39 o
  12   7  -4        0.40        2.67      2.93 o
   0   8  -4       32.04       29.92      1.98 o
   1   8  -4        6.58        4.59      0.88 o
   2   8  -4       52.43       51.59      2.19 o
   3   8  -4       68.51       74.06      2.53 o
   4   8  -4       97.38       92.49      3.21 o
   5   8  -4        6.72        5.93      1.12 o
   6   8  -4        0.47       -0.82      0.82 o
   7   8  -4        5.14        4.62      1.31 o
   8   8  -4        8.57        7.56      0.98 o
   9   8  -4        4.64        4.66      1.15 o
  10   8  -4       23.16       28.79      3.26 o
  11   8  -4        3.96        1.40      2.93 o
   1   9  -4       21.89       18.67      1.57 o
   2   9  -4      170.03      160.92      4.08 o
   3   9  -4      155.74      152.22      3.47 o
   4   9  -4        9.66        8.27      1.20 o
   5   9  -4       10.55       12.01      1.54 o
   6   9  -4        4.07        3.17      0.93 o
   7   9  -4        8.62        8.81      1.04 o
   8   9  -4        6.08        6.77      3.28 o
   9   9  -4        5.65        6.22      2.27 o
  10   9  -4        2.33        3.65      2.24 o
  11   9  -4        3.22        4.25      2.36 o
   0  10  -4       16.84       17.87      4.86 o
   1  10  -4       45.28       46.30      2.13 o
   2  10  -4       11.87       10.61      1.34 o
   3  10  -4        6.08        4.60      1.13 o
   4  10  -4        0.12       -0.48      0.91 o
   5  10  -4        3.29        5.83      1.07 o
   6  10  -4        4.88        5.29      1.03 o
   7  10  -4        6.29        3.75      1.21 o
   8  10  -4        0.98        1.88      1.94 o
   9  10  -4        1.78       -1.31      1.90 o
  10  10  -4        1.13        6.22      2.75 o
   1  11  -4       13.94       11.03      1.65 o
   2  11  -4       44.30       42.65      2.42 o
   3  11  -4        4.03        4.44      1.11 o
   4  11  -4        3.77        2.94      0.99 o
   5  11  -4        5.40        5.37      1.00 o
   6  11  -4        8.84        8.86      1.07 o
   7  11  -4        3.76        4.17      2.03 o
   8  11  -4        2.59        4.78      2.12 o
   9  11  -4        0.10        2.02      2.17 o
  10  11  -4        2.42        1.46      2.33 o
   0  12  -4      142.16      133.63      7.47 o
   1  12  -4        3.34        2.60      1.59 o
   2  12  -4       17.31       16.74      1.77 o
   3  12  -4        1.28        1.81      1.25 o
   4  12  -4        5.87        3.95      1.02 o
   5  12  -4        4.70        5.15      0.92 o
   6  12  -4        0.21        0.98      1.87 o
   7  12  -4        5.53        4.15      2.19 o
   8  12  -4        7.73        8.73      2.52 o
   9  12  -4        1.66       -1.50      1.90 o
   1  13  -4        9.02        8.87      1.79 o
   2  13  -4        0.79        0.08      2.04 o
   3  13  -4        4.80        5.53      1.64 o
   4  13  -4        0.04       -0.47      0.83 o
   5  13  -4       15.60       13.42      3.63 o
   6  13  -4        0.21       -0.46      1.81 o
   7  13  -4        2.10        5.19      2.33 o
   8  13  -4        3.61        3.46      2.15 o
   9  13  -4        0.31        7.46      3.78 o
   0  14  -4       42.03       33.39      3.80 o
   1  14  -4        1.47        0.41      1.53 o
   2  14  -4        2.06       -0.01      1.46 o
   3  14  -4        2.22        2.71      2.70 o
   4  14  -4        0.74        0.02      0.87 o
   5  14  -4        0.75        0.60      2.62 o
   6  14  -4        1.27        2.82      2.90 o
   7  14  -4        1.06        1.35      2.19 o
   8  14  -4        2.59        1.85      2.33 o
   1  15  -4       13.64       10.74      2.38 o
   2  15  -4        0.92       -0.63      1.44 o
   3  15  -4        1.17        1.59      2.43 o
   4  15  -4        2.76        1.98      2.67 o
   5  15  -4        2.52        0.54      3.01 o
   6  15  -4        1.10        1.40      3.08 o
   7  15  -4        1.25        5.98      3.49 o
   0  16  -4        2.60        1.88      2.31 o
   1  16  -4        1.16       -0.93      1.51 o
   2  16  -4        5.11        3.83      1.65 o
   3  16  -4        0.18       -0.11      1.18 o
   4  16  -4        1.45        1.62      2.68 o
   5  16  -4        0.71        0.66      3.06 o
   1  17  -4        0.65       -0.80      1.44 o
   2  17  -4        0.42        0.90      1.45 o
   3  17  -4        0.35        0.88      2.77 o
   2   0  -3     1547.33     1600.39     48.05 o
   4   0  -3      111.17      115.69      3.30 o
   6   0  -3      375.54      390.45     11.44 o
   8   0  -3       56.93       52.86      3.05 o
  10   0  -3       38.03       34.05      3.61 o
  12   0  -3       12.25       11.87      2.90 o
  14   0  -3        1.10        0.62      2.22 o
   0   1  -3     1426.47     1375.13     31.02 o
   1   1  -3       45.14       45.38      1.48 o
   2   1  -3      332.90      353.44      5.27 o
   3   1  -3      145.43      140.00      2.61 o
   4   1  -3        0.90        1.11      0.54 o
   5   1  -3       10.57       10.92      0.82 o
   6   1  -3       29.33       33.94      1.40 o
   7   1  -3       15.71       18.99      1.37 o
   8   1  -3        1.43        1.63      0.73 o
   9   1  -3       15.58       15.49      1.53 o
  10   1  -3        2.07        4.36      1.25 o
  11   1  -3        3.99        1.60      3.12 o
  12   1  -3        7.06        4.71      2.09 o
  13   1  -3        5.03        5.68      1.71 o
  14   1  -3        4.92        4.02      2.60 o
   1   2  -3       55.06       49.74      1.70 o
   2   2  -3      335.13      338.57      6.49 o
   3   2  -3       21.20       22.23      1.08 o
   4   2  -3       94.51       96.97      2.10 o
   5   2  -3      202.67      191.44      4.57 o
   6   2  -3       40.17       42.46      1.56 o
   7   2  -3       14.42       12.61      0.93 o
   8   2  -3       29.37       28.62      1.78 o
   9   2  -3       40.51       41.90      1.69 o
  10   2  -3       16.11       15.48      1.35 o
  11   2  -3        4.74        4.23      1.58 o
  12   2  -3        2.13        1.80      3.49 o
  13   2  -3        3.01        6.39      1.71 o
  14   2  -3        4.48        2.40      1.55 o
   0   3  -3     1785.25     1754.29     39.01 o
   1   3  -3        3.02        2.34      0.71 o
   2   3  -3      167.41      156.96      3.42 o
   3   3  -3       21.59       22.05      1.18 o
   4   3  -3        1.42        1.67      0.69 o
   5   3  -3       26.20       28.52      1.24 o
   6   3  -3       21.71       23.08      1.09 o
   7   3  -3      132.31      127.93      2.62 o
   8   3  -3       34.26       38.22      1.47 o
   9   3  -3       21.09       18.58      1.58 o
  10   3  -3        3.06        4.92      1.09 o
  11   3  -3        3.20        2.59      1.16 o
  12   3  -3       10.45        9.00      1.68 o
  13   3  -3        0.10       -0.04      1.30 o
  14   3  -3        2.42        3.35      1.30 o
   1   4  -3      187.45      180.43      4.51 o
   2   4  -3       47.30       49.79      1.77 o
   3   4  -3      148.06      147.76      3.33 o
   4   4  -3       37.91       36.84      2.06 o
   5   4  -3       34.76       31.65      1.48 o
   6   4  -3        9.14        8.13      0.97 o
   7   4  -3       10.66       14.43      1.20 o
   8   4  -3      132.28      140.11      3.49 o
   9   4  -3       24.37       25.79      1.82 o
  10   4  -3        4.54        3.61      1.25 o
  11   4  -3       17.27       17.24      1.86 o
  12   4  -3        2.84        2.58      1.28 o
  13   4  -3        3.20        1.32      1.52 o
  14   4  -3        2.71        0.54      2.67 o
   0   5  -3       25.94       25.16      1.66 o
   1   5  -3       86.96       99.65      2.10 o
   2   5  -3       87.44       90.30      2.45 o
   3   5  -3      107.61      113.78      2.85 o
   4   5  -3      209.29      215.66      4.46 o
   5   5  -3       23.97       24.56      1.33 o
   6   5  -3       13.15       10.58      1.53 o
   7   5  -3       67.36       71.66      2.27 o
   8   5  -3       32.36       36.50      2.05 o
   9   5  -3      103.87      103.63      3.37 o
  10   5  -3       23.05       21.73      1.61 o
  11   5  -3        7.24        6.37      1.10 o
  12   5  -3        5.10        3.53      2.54 o
  13   5  -3        1.74       -0.94      2.68 o
   1   6  -3       61.61       61.64      1.85 o
   2   6  -3       60.34       70.58      1.95 o
   3   6  -3        6.26        6.31      0.79 o
   4   6  -3      155.48      152.28      3.05 o
   5   6  -3       31.72       31.33      1.48 o
   6   6  -3        0.92        1.05      0.65 o
   7   6  -3       38.86       36.83      1.39 o
   8   6  -3       82.46       87.16      2.35 o
   9   6  -3       70.27       76.00      2.09 o
  10   6  -3       23.75       26.58      2.78 o
  11   6  -3        1.64        2.70      1.77 o
  12   6  -3        0.81        0.61      2.56 o
  13   6  -3        0.17       -1.57      2.41 o
   0   7  -3       94.46       91.20      2.91 o
   1   7  -3       77.08       82.98      2.18 o
   2   7  -3      100.73      110.72      2.30 o
   3   7  -3        6.87        6.24      0.78 o
   4   7  -3       36.37       34.14      1.37 o
   5   7  -3       23.47       23.67      1.14 o
   6   7  -3        0.38        0.01      0.60 o
   7   7  -3       11.37       10.42      0.93 o
   8   7  -3       26.78       27.83      3.60 o
   9   7  -3        0.62        1.73      1.72 o
  10   7  -3       17.24       20.94      2.73 o
  11   7  -3        1.82        3.80      1.97 o
  12   7  -3        3.98        3.04      2.91 o
  13   7  -3        4.04        5.84      3.37 o
   1   8  -3       18.34       16.89      0.96 o
   2   8  -3       37.34       37.57      1.33 o
   3   8  -3      111.20      113.22      2.75 o
   4   8  -3       66.28       65.45      2.20 o
   5   8  -3       11.75        9.80      0.86 o
   6   8  -3        1.38        0.71      0.62 o
   7   8  -3        1.48        0.57      1.66 o
   8   8  -3       35.31       38.79      3.08 o
   9   8  -3       24.27       21.05      2.62 o
  10   8  -3       24.09       23.11      2.84 o
  11   8  -3       40.97       48.87      3.80 o
  12   8  -3        3.16       -1.07      2.52 o
  13   8  -3        1.56        2.30      3.16 o
   0   9  -3       12.92        9.34      1.48 o
   1   9  -3       36.79       35.58      1.31 o
   2   9  -3       45.82       47.94      1.52 o
   3   9  -3       68.37       67.78      1.81 o
   4   9  -3        4.99        4.54      0.79 o
   5   9  -3       10.23        9.40      0.81 o
   6   9  -3        3.17        6.25      1.80 o
   7   9  -3       12.70       16.32      2.27 o
   8   9  -3       10.77       12.55      2.25 o
   9   9  -3        0.16        0.10      2.49 o
  10   9  -3       11.21        6.01      2.21 o
  11   9  -3        9.05       10.18      2.48 o
  12   9  -3        8.02        6.28      4.63 o
   1  10  -3       30.86       28.92      1.23 o
   2  10  -3       87.87       92.02      2.16 o
   3  10  -3      145.40      143.89      2.85 o
   4  10  -3       12.76       11.79      1.02 o
   5  10  -3       19.49       18.19      1.04 o
   6  10  -3       26.35       30.42      6.32 o
   7  10  -3       15.05       17.55      2.44 o
   8  10  -3        3.68        3.00      1.81 o
   9  10  -3        3.54        1.60      3.96 o
  10  10  -3        6.59       10.37      5.55 o
  11  10  -3        6.10        2.33      2.37 o
  12  10  -3        2.53        1.03      2.13 o
   0  11  -3      154.81      159.68      4.36 o
   1  11  -3      111.54      113.70      3.45 o
   2  11  -3      115.83      111.68      2.48 o
   3  11  -3       50.63       46.29      1.81 o
   4  11  -3       13.90       13.07      2.26 o
   5  11  -3       24.37       21.77      2.48 o
   6  11  -3       10.81        7.21      2.03 o
   7  11  -3       10.04       11.99      2.31 o
   8  11  -3        4.62        1.89      1.81 o
   9  11  -3        2.70        2.81      1.94 o
  10  11  -3        9.35       13.62      2.65 o
  11  11  -3        2.14        2.59      2.00 o
   1  12  -3       70.40       66.95      2.35 o
   2  12  -3       49.30       52.71      2.04 o
   3  12  -3        9.39       11.40      1.11 o
   4  12  -3        0.44       -0.87      0.87 o
   5  12  -3        6.77        5.15      2.32 o
   6  12  -3       15.47       16.45      2.46 o
   7  12  -3        1.26       -0.81      2.24 o
   8  12  -3        1.80        1.91      1.93 o
   9  12  -3        5.37        9.87      2.41 o
  10  12  -3        1.08        4.33      2.14 o
  11  12  -3        0.09       -0.56      2.13 o
   0  13  -3      197.91      207.14      6.40 o
   1  13  -3       65.63       65.99      2.64 o
   2  13  -3        9.02        9.55      1.12 o
   3  13  -3        4.41        5.07      1.78 o
   4  13  -3        6.16        5.84      1.87 o
   5  13  -3        8.04        9.24      2.21 o
   6  13  -3       17.03       16.07      3.58 o
   7  13  -3       10.50        8.23      2.27 o
   8  13  -3        3.18        1.01      5.28 o
   9  13  -3        1.08       -1.52      1.92 o
  10  13  -3        1.31       -1.41      2.08 o
   1  14  -3       13.84       15.56      1.95 o
   2  14  -3        9.93        8.25      1.42 o
   3  14  -3        1.43        1.28      0.74 o
   4  14  -3        0.68        0.63      1.58 o
   5  14  -3        8.47       10.37      2.32 o
   6  14  -3        2.15        1.06      1.92 o
   7  14  -3        4.28        6.68      2.23 o
   8  14  -3        3.55        2.31      3.65 o
   9  14  -3        3.49        4.19      3.36 o
   0  15  -3      100.34       96.38      5.74 o
   1  15  -3       15.26       15.33      2.10 o
   2  15  -3       17.86       18.55      1.39 o
   3  15  -3        1.64        2.77      2.31 o
   4  15  -3        4.18       -0.55      2.36 o
   5  15  -3        5.76        6.74      3.13 o
   6  15  -3       20.43       13.26      3.68 o
   7  15  -3        7.09        4.72      2.27 o
   8  15  -3        2.37        1.15      2.14 o
   1  16  -3        2.89        2.73      1.38 o
   2  16  -3        4.20        2.29      1.41 o
   3  16  -3        1.53       -1.25      2.35 o
   4  16  -3        2.67        1.25      2.47 o
   5  16  -3        3.54        8.03      3.29 o
   6  16  -3        4.64        3.52      3.12 o
   7  16  -3        0.54        3.51      3.12 o
   0  17  -3        3.06        0.49      1.94 o
   1  17  -3        2.88        0.79      1.33 o
   2  17  -3        6.78        6.52      1.33 o
   3  17  -3        3.14       -1.19      2.50 o
   4  17  -3        1.99        0.88      2.75 o
   5  17  -3        0.43       -1.66      2.52 o
   6  17  -3        1.87        6.51      3.51 o
   1  18  -3        2.19        1.96      1.28 o
   2  18  -3        3.69        0.16      2.28 o
   3  18  -3       10.08       13.07      3.47 o
   4  18  -3        0.55       -1.41      2.60 o
   0  19  -3        0.20       -0.24      1.89 o
   1  19  -3        1.30        1.80      1.23 o
   0   0  -2     3603.29     3539.49    127.23 o
   2   0  -2      798.36      769.77     18.24 o
   4   0  -2      622.11      592.25     11.88 o
   6   0  -2     1272.70     1253.13     28.20 o
   8   0  -2      213.25      210.31      5.05 o
  10   0  -2       44.29       44.63      2.21 o
  12   0  -2        2.17        5.69      2.15 o
  14   0  -2        0.42       -1.78      1.97 o
   1   1  -2       48.63       45.78      1.11 o
   2   1  -2       58.77       59.68      1.84 o
   3   1  -2      836.37      804.41     10.40 o
   4   1  -2       47.24       40.70      1.27 o
   5   1  -2      348.56      365.04      5.72 o
   6   1  -2       73.34       72.54      1.67 o
   7   1  -2      134.06      133.84      2.52 o
   8   1  -2       15.20       14.95      0.97 o
   9   1  -2       20.91       19.47      1.31 o
  10   1  -2        5.35        4.09      0.79 o
  11   1  -2       44.04       46.37      3.05 o
  12   1  -2       55.96       61.84      4.95 o
  13   1  -2        3.61        2.67      1.57 o
  14   1  -2       10.08       11.09      1.82 o
  15   1  -2        3.03        3.03      1.54 o
   0   2  -2      410.27      420.80     10.10 o
   1   2  -2      937.69      865.08     12.40 o
   2   2  -2      516.46      520.10      6.69 o
   3   2  -2      515.76      475.74      7.12 o
   4   2  -2      373.76      367.21      6.74 o
   5   2  -2      191.86      175.24      2.89 o
   6   2  -2       88.98       95.88      1.94 o
   7   2  -2       48.36       45.12      1.35 o
   8   2  -2       95.39       93.22      2.04 o
   9   2  -2        8.99        6.37      0.78 o
  10   2  -2       19.27       17.51      1.27 o
  11   2  -2       42.20       44.61      2.14 o
  12   2  -2        1.72        2.42      1.10 o
  13   2  -2        2.83        2.99      2.01 o
  14   2  -2        9.75       17.49      2.06 o
  15   2  -2        4.16        4.03      1.34 o
   1   3  -2       88.64       92.36      1.91 o
   2   3  -2       88.77       84.47      1.66 o
   3   3  -2      102.63      105.59      2.14 o
   4   3  -2      102.80      109.75      2.04 o
   5   3  -2      198.03      206.93      3.29 o
   6   3  -2      152.86      161.63      2.78 o
   7   3  -2       51.43       57.56      1.49 o
   8   3  -2       86.05       78.11      1.83 o
   9   3  -2       38.66       40.81      1.38 o
  10   3  -2        2.23        1.36      0.81 o
  11   3  -2       18.11       17.86      1.26 o
  12   3  -2        1.53        2.08      0.95 o
  13   3  -2       16.77       14.77      1.21 o
  14   3  -2        4.22        1.81      2.46 o
  15   3  -2        0.12        5.69      3.20 o
   0   4  -2     1099.80     1125.90     23.23 o
   1   4  -2      402.68      396.50      6.68 o
   2   4  -2       23.88       23.99      1.22 o
   3   4  -2        3.25        2.91      0.75 o
   4   4  -2     1719.71     1758.11     27.08 o
   5   4  -2      328.29      352.53      5.58 o
   6   4  -2      172.33      189.72      3.46 o
   7   4  -2      115.26      108.29      2.71 o
   8   4  -2       50.77       51.10      1.59 o
   9   4  -2       43.87       44.36      1.56 o
  10   4  -2        0.65       -1.22      1.22 o
  11   4  -2        1.59        0.74      0.93 o
  12   4  -2        2.62        1.58      2.39 o
  13   4  -2        0.28        2.25      2.29 o
  14   4  -2        3.51        2.23      2.65 o
   1   5  -2      458.61      468.88      7.11 o
   2   5  -2      473.99      469.06      6.38 o
   3   5  -2      603.99      593.45      8.56 o
   4   5  -2      108.88      106.20      2.14 o
   5   5  -2       91.44      107.94      2.14 o
   6   5  -2       41.44       41.91      1.46 o
   7   5  -2        0.17        0.16      0.53 o
   8   5  -2        2.98        3.44      0.96 o
   9   5  -2       19.61       17.60      2.68 o
  10   5  -2       12.92        9.91      2.25 o
  11   5  -2        3.07        1.18      2.04 o
  12   5  -2        1.98        0.07      2.18 o
  13   5  -2        7.34        9.67      3.09 o
  14   5  -2        2.74       -0.64      2.33 o
   0   6  -2      368.73      360.70      8.81 o
   1   6  -2       26.70       28.95      0.97 o
   2   6  -2      224.60      222.63      3.43 o
   3   6  -2      501.14      507.01      6.85 o
   4   6  -2      215.22      231.65      3.87 o
   5   6  -2        5.68        5.64      0.58 o
   6   6  -2        6.25        5.89      0.98 o
   7   6  -2        5.25        5.00      1.03 o
   8   6  -2        3.90        3.07      1.02 o
   9   6  -2       51.60       55.14      3.34 o
  10   6  -2       37.98       38.60      3.03 o
  11   6  -2        6.60        4.36      2.88 o
  12   6  -2        8.04        6.84      2.70 o
  13   6  -2        0.51        0.71      2.65 o
  14   6  -2        0.26       -2.01      2.22 o
   1   7  -2      470.19      496.06      6.83 o
   2   7  -2      893.21      938.09     12.24 o
   3   7  -2      476.94      465.53      6.42 o
   4   7  -2      306.29      305.65      4.80 o
   5   7  -2       30.53       29.88      1.63 o
   6   7  -2      189.11      185.59      4.61 o
   7   7  -2       27.82       26.58      2.37 o
   8   7  -2       12.01        8.61      1.85 o
   9   7  -2       26.90       27.46      3.11 o
  10   7  -2        6.91        5.49      1.95 o
  11   7  -2        4.16        7.39      2.05 o
  12   7  -2        5.67        2.78      1.96 o
  13   7  -2        1.95        1.51      2.84 o
  14   7  -2        2.17       -1.03      2.60 o
   0   8  -2      292.22      277.27      7.16 o
   1   8  -2       86.42       87.58      1.80 o
   2   8  -2      326.50      322.39      4.71 o
   3   8  -2      108.41      113.35      2.10 o
   4   8  -2       41.02       43.32      1.36 o
   5   8  -2      297.46      303.57      6.67 o
   6   8  -2       36.61       29.85      4.86 o
   7   8  -2       15.70       14.19      2.04 o
   8   8  -2        0.69       -0.33      1.45 o
   9   8  -2       24.15       22.85      4.92 o
  10   8  -2       20.99       25.69      2.76 o
  11   8  -2        1.14        0.43      2.34 o
  12   8  -2        4.64        3.03      2.22 o
  13   8  -2        0.49        0.07      2.44 o
   1   9  -2       61.69       56.14      1.56 o
   2   9  -2       75.10       72.85      1.91 o
   3   9  -2       34.28       36.23      1.09 o
   4   9  -2       15.01       13.08      1.12 o
   5   9  -2      143.03      143.22      3.91 o
   6   9  -2       82.49       82.07      3.95 o
   7   9  -2       37.67       42.09      3.07 o
   8   9  -2       51.76       45.36      3.35 o
   9   9  -2       53.09       48.61      3.51 o
  10   9  -2        5.68        2.76      1.99 o
  11   9  -2       10.96       12.32      2.48 o
  12   9  -2        0.07       -1.21      1.73 o
  13   9  -2        3.37        5.57      3.22 o
   0  10  -2       27.14       23.17      1.36 o
   1  10  -2        5.98        6.11      1.32 o
   2  10  -2       47.87       51.93      1.49 o
   3  10  -2       88.77       92.91      1.85 o
   4  10  -2      110.03      110.51      3.54 o
   5  10  -2       12.17       12.70      1.95 o
   6  10  -2       40.80       41.03      2.93 o
   7  10  -2       18.41       17.26      2.38 o
   8  10  -2       11.10       16.38      2.45 o
   9  10  -2       11.88       14.46      2.43 o
  10  10  -2        8.54        9.32      2.28 o
  11  10  -2        3.39        1.94      2.02 o
  12  10  -2       12.83       15.78      2.88 o
  13  10  -2        2.00        2.75      3.07 o
   1  11  -2       12.87       13.97      0.85 o
   2  11  -2       37.32       40.73      1.25 o
   3  11  -2       29.93       31.71      1.16 o
   4  11  -2        2.28        2.65      0.88 o
   5  11  -2      105.37       91.38      4.26 o
   6  11  -2       37.28       38.66      2.95 o
   7  11  -2       14.27       18.41      2.41 o
   8  11  -2       22.33       23.66      2.75 o
   9  11  -2       12.58        9.32      2.18 o
  10  11  -2        3.72        3.63      2.06 o
  11  11  -2       10.34        9.93      2.51 o
  12  11  -2        8.31        8.84      3.70 o
   0  12  -2       22.88       23.73      1.51 o
   1  12  -2        1.28        1.84      0.59 o
   2  12  -2       15.76       15.72      0.90 o
   3  12  -2        1.06        1.63      0.89 o
   4  12  -2       23.12       20.58      2.17 o
   5  12  -2        5.02        2.52      1.50 o
   6  12  -2       84.58       77.00      4.15 o
   7  12  -2       60.03       57.01      3.65 o
   8  12  -2       49.33       46.10      3.57 o
   9  12  -2        3.00       -0.24      1.94 o
  10  12  -2        3.67        2.46      2.12 o
  11  12  -2        5.85        3.52      2.31 o
  12  12  -2        5.16        5.68      2.51 o
   1  13  -2       32.61       33.19      1.24 o
   2  13  -2        6.69        6.53      0.85 o
   3  13  -2        0.31        1.74      1.40 o
   4  13  -2       13.73       18.38      2.20 o
   5  13  -2       17.69       22.84      2.55 o
   6  13  -2       13.78       13.90      2.38 o
   7  13  -2        3.21        2.57      1.98 o
   8  13  -2        1.19       -2.14      2.46 o
   9  13  -2        1.28        2.49      2.01 o
  10  13  -2        0.74        1.56      2.10 o
  11  13  -2        1.74        1.36      2.22 o
   0  14  -2       85.69       94.11      3.58 o
   1  14  -2       30.00       32.52      1.48 o
   2  14  -2        7.81        6.10      0.76 o
   3  14  -2        5.43        5.00      1.71 o
   4  14  -2        1.64        2.17      2.13 o
   5  14  -2        7.70       10.33      2.15 o
   6  14  -2       59.26       54.15      3.71 o
   7  14  -2       11.56       13.14      2.43 o
   8  14  -2       16.59       13.56      2.58 o
   9  14  -2        3.14        2.34      2.09 o
  10  14  -2        4.57        5.04      2.20 o
   1  15  -2        4.63        4.96      1.01 o
   2  15  -2        2.12        2.20      0.86 o
   3  15  -2        3.15        6.77      2.47 o
   4  15  -2        7.41        8.10      2.80 o
   5  15  -2       26.24       24.15      3.28 o
   6  15  -2       12.41       11.60      4.34 o
   7  15  -2        1.96        1.14      1.90 o
   8  15  -2        0.23       -1.15      1.81 o
   9  15  -2        4.71        6.93      2.37 o
  10  15  -2        5.02        4.85      2.45 o
   0  16  -2       46.75       50.62      2.66 o
   1  16  -2       26.78       32.99      1.69 o
   2  16  -2       12.32       13.90      2.58 o
   3  16  -2        0.74        1.11      2.26 o
   4  16  -2       15.83       19.26      3.54 o
   5  16  -2        2.31        8.27      3.02 o
   6  16  -2       18.47       25.16      3.99 o
   7  16  -2        3.65        5.51      2.93 o
   8  16  -2        2.56        1.36      2.92 o
   9  16  -2        0.00       -1.96      1.96 o
   1  17  -2       11.97       14.82      1.19 o
   2  17  -2        3.63        1.49      2.25 o
   3  17  -2       39.10       41.17      4.33 o
   4  17  -2        9.36       15.17      3.36 o
   5  17  -2        5.96        6.10      2.85 o
   6  17  -2        3.87        9.83      3.20 o
   7  17  -2        0.21        1.36      2.72 o
   8  17  -2        4.09        3.63      3.25 o
   0  18  -2       23.62       21.64      2.64 o
   1  18  -2        3.58        3.66      0.86 o
   2  18  -2        6.17        5.84      2.43 o
   3  18  -2        6.94        8.95      2.81 o
   4  18  -2        3.72        9.34      3.14 o
   5  18  -2        3.10        7.12      3.12 o
   6  18  -2        0.10        1.15      2.68 o
   1  19  -2        1.85        2.84      2.04 o
   2  19  -2        1.95        3.53      2.38 o
   3  19  -2       19.65       21.96      3.49 o
   4  19  -2        0.93        0.15      2.77 o
   5  19  -2        1.72        1.21      2.90 o
   0  20  -2        0.44       -1.18      1.40 o
   1  20  -2        1.85        2.45      2.02 o
   2   0  -1     2329.29     2315.18     40.15 o
   4   0  -1      548.05      559.70     12.60 o
   6   0  -1     1731.92     1706.34     30.39 o
   8   0  -1       35.88       33.63      1.63 o
  10   0  -1       50.86       48.38      2.17 o
  12   0  -1       30.37       32.38      2.34 o
  14   0  -1       16.53       12.61      2.52 o
   0   1  -1     2376.05     2336.34     40.79 o
   1   1  -1     1898.57     1726.80     21.50 o
   2   1  -1     1403.40     1329.42     16.74 o
   3   1  -1      634.18      679.17      9.44 o
   4   1  -1      240.53      223.54      3.22 o
   5   1  -1       61.57       58.62      1.24 o
   6   1  -1      125.79      137.22      2.52 o
   7   1  -1      338.90      340.08      5.38 o
   8   1  -1      148.97      167.63      3.13 o
   9   1  -1      202.20      210.29      3.47 o
  10   1  -1       14.17       14.60      0.93 o
  11   1  -1       13.23       13.71      1.16 o
  12   1  -1       28.32       30.12      1.82 o
  13   1  -1        1.59        2.35      1.79 o
  14   1  -1       19.31       17.65      1.91 o
  15   1  -1        7.49        4.15      2.54 o
   1   2  -1     7289.23     6982.43     78.86 o
   2   2  -1     1444.93     1374.45     15.90 o
   3   2  -1      355.27      365.07      4.52 o
   4   2  -1      634.15      608.60      7.92 o
   5   2  -1      551.00      581.61      7.66 o
   6   2  -1      155.68      170.11      2.69 o
   7   2  -1      121.12      122.89      2.21 o
   8   2  -1       40.09       36.40      1.20 o
   9   2  -1       14.95       13.98      0.89 o
  10   2  -1       32.31       31.25      1.30 o
  11   2  -1        5.00        6.78      0.94 o
  12   2  -1       61.02       66.88      2.47 o
  13   2  -1       22.61       22.68      1.51 o
  14   2  -1        8.41        9.13      1.51 o
  15   2  -1        5.32        7.16      2.68 o
   0   3  -1     8195.96     7581.23    130.81 o
   1   3  -1     4552.43     4323.76     45.91 o
   2   3  -1     3393.39     3150.85     35.88 o
   3   3  -1       77.63       80.21      1.43 o
   4   3  -1     1226.93     1314.51     18.17 o
   5   3  -1      279.98      286.85      4.40 o
   6   3  -1      566.78      590.52      7.81 o
   7   3  -1      404.53      399.66      5.54 o
   8   3  -1        6.99        6.81      0.60 o
   9   3  -1       76.35       78.77      1.73 o
  10   3  -1        3.59        3.70      0.63 o
  11   3  -1       46.32       50.15      1.65 o
  12   3  -1       40.95       41.88      4.26 o
  13   3  -1       15.52       11.97      3.05 o
  14   3  -1       11.05       10.95      2.99 o
  15   3  -1        0.64       -1.58      2.47 o
   1   4  -1     3000.52     2940.45     33.56 o
   2   4  -1     9219.35     8996.22    101.94 o
   3   4  -1     1199.58     1176.17     13.75 o
   4   4  -1      108.87      114.36      2.45 o
   5   4  -1      103.01       95.64      2.24 o
   6   4  -1      296.15      294.14      5.36 o
   7   4  -1       18.14       21.41      1.26 o
   8   4  -1       78.83       81.27      2.35 o
   9   4  -1       13.64       13.07      1.17 o
  10   4  -1       36.45       34.86      2.15 o
  11   4  -1       60.89       60.97      3.57 o
  12   4  -1       12.65       12.48      2.92 o
  13   4  -1        5.47        4.98      2.70 o
  14   4  -1        2.43        5.49      2.69 o
  15   4  -1        3.21        4.02      2.65 o
   0   5  -1      634.87      638.74     14.21 o
   1   5  -1       12.91       13.40      0.66 o
   2   5  -1      303.03      305.70      4.16 o
   3   5  -1     1220.17     1239.66     19.17 o
   4   5  -1      313.71      304.91      6.20 o
   5   5  -1      210.10      226.94      4.91 o
   6   5  -1      180.13      179.07      6.94 o
   7   5  -1       33.95       32.02      1.40 o
   8   5  -1        3.68        1.81      1.01 o
   9   5  -1        3.20        2.43      1.12 o
  10   5  -1       31.52       24.63      4.06 o
  11   5  -1       19.54       18.96      3.98 o
  12   5  -1        8.82        8.01      3.29 o
  13   5  -1        3.23        5.00      2.61 o
  14   5  -1        5.02        5.53      2.96 o
  15   5  -1        1.19        4.53      3.01 o
   1   6  -1      533.57      447.13      6.49 o
   2   6  -1       44.47       41.10      0.90 o
   3   6  -1     1368.58     1399.92     25.63 o
   4   6  -1      882.46      903.36     14.56 o
   5   6  -1        1.36        3.37      1.20 o
   6   6  -1       86.38       83.22      3.57 o
   7   6  -1       28.71       24.07      2.42 o
   8   6  -1        6.65       10.31      3.09 o
   9   6  -1      128.79      138.93      5.25 o
  10   6  -1      100.99       94.92      4.52 o
  11   6  -1       38.40       34.96      3.85 o
  12   6  -1        2.03        3.56      1.84 o
  13   6  -1        4.97        8.86      3.06 o
  14   6  -1        0.74       -2.15      2.39 o
   0   7  -1     1162.57     1191.05     21.26 o
   1   7  -1      471.64      454.22      6.64 o
   2   7  -1      587.60      618.16      8.04 o
   3   7  -1      125.42      120.38      2.63 o
   4   7  -1     1830.04     1830.33     42.81 o
   5   7  -1      402.55      385.26     10.03 o
   6   7  -1       87.16       90.51      4.16 o
   7   7  -1        1.05        0.41      1.51 o
   8   7  -1       26.55       25.27      2.31 o
   9   7  -1        9.49       13.87      2.12 o
  10   7  -1       51.38       44.56      3.28 o
  11   7  -1        0.52        0.45      1.63 o
  12   7  -1       12.14       13.26      2.33 o
  13   7  -1        0.87        1.13      2.39 o
  14   7  -1        3.80        1.75      2.73 o
   1   8  -1      208.87      199.39      3.87 o
   2   8  -1      163.32      156.67      2.42 o
   3   8  -1       83.59       82.11      2.28 o
   4   8  -1      134.08      136.69      6.34 o
   5   8  -1      266.49      264.02      7.65 o
   6   8  -1       10.88       11.48      1.73 o
   7   8  -1       13.90       16.82      2.01 o
   8   8  -1        3.33        3.09      2.34 o
   9   8  -1       92.71       87.25      4.38 o
  10   8  -1       38.45       37.21      3.16 o
  11   8  -1       18.45       24.69      2.76 o
  12   8  -1        2.04       -1.25      2.02 o
  13   8  -1        2.01        3.83      2.88 o
  14   8  -1        1.31        0.45      2.74 o
   0   9  -1      335.28      323.25      6.50 o
   1   9  -1      129.04      127.17      2.33 o
   2   9  -1       65.30       68.98      2.21 o
   3   9  -1      266.63      308.84      6.45 o
   4   9  -1       93.62       94.98      3.09 o
   5   9  -1      132.77      144.39      5.05 o
   6   9  -1       66.71       65.48      5.83 o
   7   9  -1       29.37       33.04      4.68 o
   8   9  -1       34.29       37.15      2.91 o
   9   9  -1       33.75       30.13      2.87 o
  10   9  -1        1.48        3.10      1.81 o
  11   9  -1        5.74        3.38      1.92 o
  12   9  -1        0.33        1.86      1.84 o
  13   9  -1        1.35       -2.35      2.35 o
  14   9  -1        1.80        1.23      2.70 o
   1  10  -1       69.63       72.22      1.52 o
   2  10  -1       75.77       80.01      2.91 o
   3  10  -1       14.44       16.03      1.28 o
   4  10  -1       27.59       32.04      2.25 o
   5  10  -1       31.28       31.45      2.40 o
   6  10  -1       21.84       16.63      2.57 o
   7  10  -1       40.81       48.20      3.81 o
   8  10  -1      180.11      176.23      6.53 o
   9  10  -1       60.72       64.70      3.99 o
  10  10  -1        6.70        5.27      4.19 o
  11  10  -1        2.53        1.04      1.86 o
  12  10  -1        2.00        4.78      2.08 o
  13  10  -1        1.79        2.01      3.30 o
   0  11  -1      112.48      114.83      3.00 o
   1  11  -1        1.78        1.10      0.51 o
   2  11  -1        0.64        0.69      0.48 o
   3  11  -1       30.99       31.18      2.10 o
   4  11  -1      103.08       95.51      3.27 o
   5  11  -1       47.13       53.34      7.85 o
   6  11  -1      156.29      153.95      5.76 o
   7  11  -1       92.01       93.55      4.50 o
   8  11  -1       70.51       70.91      4.07 o
   9  11  -1        8.70       10.89      4.54 o
  10  11  -1        1.62        2.10      1.86 o
  11  11  -1        0.88        1.22      1.92 o
  12  11  -1       18.41       18.88      2.99 o
  13  11  -1        0.97       -1.74      2.07 o
   1  12  -1        1.43        1.58      0.88 o
   2  12  -1       14.03       13.74      2.08 o
   3  12  -1       23.72       23.46      1.68 o
   4  12  -1       12.10       12.52      1.46 o
   5  12  -1       10.91       16.48      2.13 o
   6  12  -1        7.55        5.58      2.66 o
   7  12  -1       53.10       52.56      4.02 o
   8  12  -1        0.07        1.40      1.72 o
   9  12  -1        4.71        3.91      1.96 o
  10  12  -1        0.00        1.76      1.65 o
  11  12  -1        1.28        2.09      2.18 o
  12  12  -1        1.69        1.90      2.25 o
   0  13  -1       25.30       25.48      1.41 o
   1  13  -1       70.07       71.74      1.64 o
   2  13  -1       17.62       18.56      1.24 o
   3  13  -1        4.14        6.19      1.16 o
   4  13  -1       22.97       23.12      2.29 o
   5  13  -1       10.27       13.52      2.10 o
   6  13  -1      100.53      111.80      5.05 o
   7  13  -1        0.37       -0.14      2.36 o
   8  13  -1       32.35       29.89      4.52 o
   9  13  -1        1.80        0.83      2.82 o
  10  13  -1        5.30        5.82      2.15 o
  11  13  -1        1.43        6.05      2.31 o
  12  13  -1        0.92        0.38      2.07 o
   1  14  -1       21.11       21.00      0.99 o
   2  14  -1       13.53       14.29      1.42 o
   3  14  -1        4.40        4.28      1.51 o
   4  14  -1        8.94        8.99      2.26 o
   5  14  -1       23.19       22.19      2.75 o
   6  14  -1       75.75       75.43      4.26 o
   7  14  -1        5.96        7.29      2.14 o
   8  14  -1        8.10        7.13      2.16 o
   9  14  -1        2.33        5.77      2.65 o
  10  14  -1        0.95        1.88      2.18 o
  11  14  -1        7.51       12.29      2.76 o
   0  15  -1       67.69       63.30      2.70 o
   1  15  -1       18.87       19.90      1.26 o
   2  15  -1       11.06       10.72      2.25 o
   3  15  -1        6.11        4.30      2.06 o
   4  15  -1       54.25       52.23      3.35 o
   5  15  -1        4.35        4.28      1.95 o
   6  15  -1       10.30        6.47      2.19 o
   7  15  -1        7.62        7.34      2.21 o
   8  15  -1        2.99        2.48      1.97 o
   9  15  -1        2.72        2.17      2.03 o
  10  15  -1        1.26        3.14      4.98 o
   1  16  -1       13.37       10.08      0.85 o
   2  16  -1        1.85        1.71      1.82 o
   3  16  -1        9.75        6.27      2.39 o
   4  16  -1        1.04        2.21      2.17 o
   5  16  -1       18.25       23.55      3.59 o
   6  16  -1        1.36        3.13      2.67 o
   7  16  -1        0.96       -1.38      1.78 o
   8  16  -1        1.96       -0.34      2.74 o
   9  16  -1        0.93        2.67      2.20 o
   0  17  -1        7.83        8.24      1.28 o
   1  17  -1        2.83        4.41      1.47 o
   2  17  -1       10.79        7.59      2.21 o
   3  17  -1        2.47        2.35      2.10 o
   4  17  -1        5.70        4.06      2.36 o
   5  17  -1        4.74        5.01      2.56 o
   6  17  -1        2.97       -1.16      2.54 o
   7  17  -1        0.25        0.76      2.81 o
   8  17  -1        0.25       -1.17      2.58 o
   1  18  -1        2.48        3.49      1.91 o
   2  18  -1        2.98       -0.06      1.86 o
   3  18  -1       11.03       12.23      2.86 o
   4  18  -1        0.00        1.19      2.25 o
   5  18  -1        2.61        1.39      2.51 o
   6  18  -1        2.11       -2.51      2.51 o
   7  18  -1        0.69       -0.86      2.67 o
   0  19  -1        5.14        6.29      1.17 o
   1  19  -1        3.37        3.45      1.92 o
   2  19  -1        0.03       -0.94      1.97 o
   3  19  -1        0.66        0.48      2.21 o
   4  19  -1        0.13       -2.19      2.19 o
   5  19  -1        4.78        6.19      2.94 o
   6  19  -1        1.23       -0.89      2.57 o
   1  20  -1        2.46       -0.70      1.65 o
   2  20  -1        4.66        6.58      2.39 o
   3  20  -1       10.32        9.37      2.82 o
   4  20  -1        2.90        6.75      2.74 o
   2   0   0      942.70      785.50     13.97 o
   4   0   0     1530.81     1302.61     71.16 o
   6   0   0      481.20      475.88     10.84 o
   8   0   0       52.17       49.20      1.86 o
  10   0   0       26.53       20.07      1.41 o
  12   0   0        0.98       -1.00      1.16 o
   2   1   0     1289.10     1381.16     15.06 o
   3   1   0     2136.24     1857.48     19.92 o
   4   1   0      420.16      436.31      6.24 o
   5   1   0      529.92      533.70      7.64 o
   6   1   0       77.43       79.64      1.66 o
   7   1   0      167.05      170.72      3.01 o
   8   1   0      120.75      125.69      2.29 o
   9   1   0        0.13        0.07      0.51 o
  10   1   0       31.24       29.47      1.13 o
  11   1   0       55.19       48.54      1.77 o
  12   1   0        7.48        7.33      1.18 o
  13   1   0       39.42       39.69      2.52 o
  14   1   0        0.57        0.33      2.05 o
  15   1   0       10.03        9.17      2.64 o
   1   2   0       60.54       56.06      1.38 o
   2   2   0     2710.04     2635.23     39.73 o
   3   2   0       35.41       34.01      0.73 o
   4   2   0      230.84      241.63      3.69 o
   5   2   0      117.96      126.77      1.99 o
   6   2   0      175.00      194.29      3.21 o
   7   2   0       10.43       11.32      0.62 o
   8   2   0        0.17        0.01      0.44 o
   9   2   0        5.10        4.87      1.08 o
  10   2   0       35.56       32.21      2.24 o
  11   2   0        0.15        0.33      0.77 o
  12   2   0       70.07       69.36      3.07 o
  13   2   0        3.05        1.06      1.48 o
  14   2   0       19.69       19.21      3.63 o
  15   2   0        0.00       -2.25      2.25 o
   1   3   0      277.12      345.07      4.53 o
   2   3   0     9619.99     9425.80    141.63 o
   3   3   0     3395.26     3367.34     50.78 o
   4   3   0      868.31      949.34     14.81 o
   5   3   0      321.72      328.80      5.66 o
   6   3   0       70.39       68.82      1.98 o
   7   3   0      192.98      188.27      3.97 o
   8   3   0      229.95      226.49      4.99 o
   9   3   0       95.52       96.64      2.16 o
  10   3   0       38.42       40.06      2.33 o
  11   3   0        0.01       -0.83      1.36 o
  12   3   0        5.65        0.82      2.18 o
  13   3   0       23.77       22.48      3.46 o
  14   3   0        0.00        1.71      2.30 o
  15   3   0        2.66        4.79      2.84 o
   0   4   0        0.62       -0.14      0.22 o
   1   4   0     1704.19     1692.49     24.15 o
   2   4   0    11068.16    11051.22    165.58 o
   3   4   0     1378.36     1423.07     21.93 o
   4   4   0       13.11       13.31      1.33 o
   5   4   0      145.89      143.13      2.89 o
   6   4   0       39.82       46.00      2.02 o
   7   4   0      282.94      299.45      7.51 o
   8   4   0      227.74      242.15      4.81 o
   9   4   0       42.24       47.34      1.87 o
  10   4   0       25.97       20.31      2.89 o
  11   4   0       18.27       14.35      3.91 o
  12   4   0       76.99       80.14      5.89 o
  13   4   0        4.65        2.50      2.39 o
  14   4   0        3.08        2.58      2.54 o
  15   4   0        0.60       -0.94      2.37 o
   1   5   0      536.21      430.95      6.12 o
   2   5   0       21.08       20.37      0.73 o
   3   5   0      645.06      783.25     14.45 o
   4   5   0      470.82      492.19      8.31 o
   5   5   0       15.68       13.93      1.13 o
   6   5   0      149.68      163.11      4.16 o
   7   5   0        1.37       -0.42      0.79 o
   8   5   0       50.67       53.59      2.40 o
   9   5   0       57.61       56.10      2.59 o
  10   5   0       13.35       12.05      4.86 o
  11   5   0      392.81      443.99     12.26 o
  12   5   0       23.47       20.14      2.50 o
  13   5   0        0.16       -1.91      1.91 o
  14   5   0        0.12       -0.19      2.42 o
  15   5   0        0.54        1.34      2.77 o
   0   6   0       30.58       29.95      1.04 o
   1   6   0      460.02      451.89      6.44 o
   2   6   0        4.53        2.92      0.81 o
   3   6   0      273.52      278.81      5.88 o
   4   6   0      136.39      133.45      3.49 o
   5   6   0        5.09        3.76      1.19 o
   6   6   0      287.77      297.08      9.71 o
   7   6   0       67.65       81.61      5.06 o
   8   6   0        6.79        6.50      1.56 o
   9   6   0       19.67       19.66      2.92 o
  10   6   0      188.23      225.85      7.79 o
  11   6   0        4.25        3.61      4.77 o
  12   6   0        3.37        8.69      3.25 o
  13   6   0        1.32        2.14      2.44 o
  14   6   0        0.06        1.12      2.49 o
  15   6   0        0.69        7.04      3.07 o
   1   7   0       14.21       15.50      0.59 o
   2   7   0      135.10      123.90      2.55 o
   3   7   0       11.95       11.46      1.07 o
   4   7   0      268.02      305.44      8.91 o
   5   7   0      596.07      605.42     14.64 o
   6   7   0        3.09        3.54      1.23 o
   7   7   0      174.70      187.40      6.11 o
   8   7   0       80.48       64.67      3.41 o
   9   7   0      136.06      131.33      5.32 o
  10   7   0      149.65      144.90      5.74 o
  11   7   0       13.62       12.34      2.42 o
  12   7   0        3.72        1.33      2.03 o
  13   7   0        1.24       -1.96      2.25 o
  14   7   0        0.89        0.45      2.31 o
   0   8   0      441.59      422.57      8.01 o
   1   8   0      384.35      377.41      5.57 o
   2   8   0      455.70      468.42      7.82 o
   3   8   0      497.93      470.15      9.37 o
   4   8   0       12.58       10.82      1.37 o
   5   8   0        1.19        1.53      1.08 o
   6   8   0       71.16       68.12      3.36 o
   7   8   0       12.88       16.55      2.02 o
   8   8   0      275.64      249.24      7.82 o
   9   8   0      220.25      197.81      6.93 o
  10   8   0        5.59        5.74      1.89 o
  11   8   0       23.77       26.95      2.81 o
  12   8   0        0.02        0.65      2.52 o
  13   8   0        3.86        4.43      2.93 o
  14   8   0        1.31       -0.73      2.74 o
   1   9   0      480.90      489.66      6.53 o
   2   9   0       10.45       10.97      1.23 o
   3   9   0        1.74        4.65      0.89 o
   4   9   0      202.22      231.77      7.37 o
   5   9   0        1.44        0.30      1.11 o
   6   9   0       41.33       46.21      2.79 o
   7   9   0       34.92       33.31      2.57 o
   8   9   0      128.39      143.28      6.81 o
   9   9   0      149.65      160.89      6.11 o
  10   9   0       41.29       41.98      3.24 o
  11   9   0        0.84        1.60      1.64 o
  12   9   0        0.52        0.59      1.84 o
  13   9   0        9.06       11.35      3.40 o
  14   9   0        3.65        1.70      2.91 o
   0  10   0      147.91      139.96      3.33 o
   1  10   0       37.91       41.78      1.08 o
   2  10   0        3.74        4.25      1.27 o
   3  10   0      332.57      324.76      7.08 o
   4  10   0       31.39       30.72      1.77 o
   5  10   0       46.73       50.96      4.32 o
   6  10   0        3.38        2.59      1.41 o
   7  10   0       43.86       43.08      2.97 o
   8  10   0       11.86        6.44      1.91 o
   9  10   0        2.02        2.72      1.83 o
  10  10   0       20.49       16.55      3.57 o
  11  10   0        6.77        6.94      2.11 o
  12  10   0        0.52       -0.54      1.83 o
  13  10   0        0.36        2.09      2.09 o
   1  11   0      244.88      237.52      3.57 o
   2  11   0      489.07      495.97      9.80 o
   3  11   0       35.93       30.20      2.23 o
   4  11   0       55.82       50.96      2.37 o
   5  11   0        1.79        0.81      1.95 o
   6  11   0      218.02      200.46      6.70 o
   7  11   0        9.29       10.77      2.09 o
   8  11   0        3.05        1.97      1.66 o
   9  11   0        4.86        3.79      3.80 o
  10  11   0        3.64        0.69      1.69 o
  11  11   0        3.88        7.40      3.41 o
  12  11   0        3.75        4.30      2.22 o
  13  11   0        0.82       -1.20      2.54 o
   0  12   0       64.01       63.41      2.11 o
   1  12   0      410.91      412.98      5.77 o
   2  12   0        0.18        0.60      0.73 o
   3  12   0       17.30       12.44      1.34 o
   4  12   0        1.84        0.80      0.95 o
   5  12   0       27.25       26.22      1.91 o
   6  12   0       17.90       13.50      2.47 o
   7  12   0       85.30       85.90      4.31 o
   8  12   0        3.44       -0.41      1.65 o
   9  12   0        6.59        4.57      1.99 o
  10  12   0        0.00        0.25      1.84 o
  11  12   0        5.44        0.32      3.42 o
  12  12   0        3.61       -0.62      2.82 o
   1  13   0        0.92        4.33      0.98 o
   2  13   0        0.31        0.49      0.73 o
   3  13   0       19.46       25.26      2.17 o
   4  13   0        2.97        6.47      1.93 o
   5  13   0       37.94       42.30      3.19 o
   6  13   0       49.21       44.38      3.23 o
   7  13   0       22.81       29.25      3.26 o
   8  13   0        1.98        0.43      1.59 o
   9  13   0        4.25        1.29      1.72 o
  10  13   0        0.05       -1.62      4.31 o
  11  13   0        0.56        1.86      2.04 o
  12  13   0        1.07       -0.11      3.40 o
   0  14   0        8.74        8.34      1.00 o
   1  14   0       32.09       34.57      1.19 o
   2  14   0       24.01       25.17      1.68 o
   3  14   0       14.82       11.59      1.76 o
   4  14   0       13.43       12.12      1.96 o
   5  14   0        4.38        5.61      1.83 o
   6  14   0        0.16       -1.47      1.47 o
   7  14   0       10.61       13.05      2.39 o
   8  14   0        3.23       -0.28      1.69 o
   9  14   0        0.01       -0.03      1.64 o
  10  14   0        2.17        3.97      2.13 o
  11  14   0        2.06        5.05      2.93 o
   1  15   0       32.57       28.05      1.16 o
   2  15   0        5.14        2.52      1.26 o
   3  15   0        4.26        3.10      1.52 o
   4  15   0        0.04       -1.23      1.42 o
   5  15   0       14.04       10.61      4.66 o
   6  15   0        3.39        0.77      1.69 o
   7  15   0        0.02       -1.71      1.71 o
   8  15   0        0.91       -0.75      1.74 o
   9  15   0        0.47        1.24      1.89 o
  10  15   0        0.04       -1.82      1.82 o
   0  16   0        3.44        4.53      1.12 o
   1  16   0       27.18       30.39      1.42 o
   2  16   0        6.07        3.83      2.01 o
   3  16   0        0.83       -1.62      1.68 o
   4  16   0        0.03        2.46      2.27 o
   5  16   0        1.69        4.18      2.46 o
   6  16   0        2.95        2.07      2.56 o
   7  16   0       26.96       27.97      3.07 o
   8  16   0        0.24        0.63      1.89 o
   9  16   0        1.09        3.91      2.26 o
  10  16   0        6.29       10.15      2.67 o
   1  17   0        1.49        1.32      1.55 o
   2  17   0        3.35        5.25      2.04 o
   3  17   0        0.25        0.45      2.03 o
   4  17   0        5.82        4.58      2.47 o
   5  17   0        0.26       -2.19      2.19 o
   6  17   0        1.01        3.93      2.66 o
   7  17   0        0.54        2.54      2.86 o
   8  17   0       10.80        8.74      3.20 o
   9  17   0        0.80        1.50      2.84 o
   0  18   0       15.06       14.25      1.37 o
   1  18   0        0.29       -1.21      1.50 o
   2  18   0        0.18        0.07      1.71 o
   3  18   0        6.47        8.02      2.42 o
   4  18   0        0.63        4.01      2.45 o
   5  18   0        9.65       13.10      3.29 o
   6  18   0        0.08       -1.76      2.31 o
   7  18   0        0.31        3.90      2.84 o
   1  19   0        1.19        1.44      1.71 o
   2  19   0        5.74        5.94      2.12 o
   3  19   0        0.08       -0.94      2.01 o
   4  19   0        2.69       -0.31      2.54 o
   5  19   0        1.65       -2.02      2.43 o
   6  19   0        0.34        0.54      2.75 o
   0  20   0        3.47        4.24      1.18 o
   1  20   0        0.01        0.03      1.60 o
   2  20   0        0.12        2.18      2.01 o
   3  20   0        0.09       -0.54      2.07 o
   4  20   0        4.36        4.22      2.52 o
   2   0   1     2333.79     2292.82     84.09 o
   4   0   1      548.69      549.90     17.85 o
   6   0   1     1730.83     1720.71     30.41 o
   8   0   1       35.99       33.16      1.59 o
  10   0   1       50.99       55.02      3.04 o
  12   0   1       30.37       30.51      3.14 o
   0   1   1     2376.32     2341.80     35.32 o
   1   1   1     1896.66     1748.38     21.51 o
   2   1   1     1403.29     1359.10     16.75 o
   3   1   1      634.24      678.26      9.19 o
   4   1   1      240.57      224.35      3.54 o
   5   1   1       61.24       58.47      1.38 o
   6   1   1      125.65      134.60      2.83 o
   7   1   1      338.95      346.53      6.64 o
   8   1   1      148.83      171.84      3.55 o
   9   1   1      202.30      207.77      3.80 o
  10   1   1       14.12       16.32      1.58 o
  11   1   1       13.19       12.84      1.18 o
  12   1   1       28.37       31.42      2.91 o
  13   1   1        1.58        0.66      1.76 o
  15   1   1        7.49       10.56      2.09 o
   1   2   1     7289.30     6950.90     85.16 o
   2   2   1     1444.83     1377.59     14.87 o
   3   2   1      355.95      364.11      4.52 o
   4   2   1      633.90      610.24      7.92 o
   5   2   1      550.98      582.35      7.66 o
   6   2   1      155.53      166.00      2.67 o
   7   2   1      121.04      125.41      2.48 o
   8   2   1       39.97       38.59      1.33 o
   9   2   1       14.92       14.26      1.04 o
  10   2   1       32.35       31.87      1.49 o
  11   2   1        5.02        6.87      1.13 o
  12   2   1       61.01       67.40      2.41 o
  13   2   1       22.62       24.91      1.54 o
  14   2   1        8.41       10.54      1.32 o
  15   2   1        5.30        4.56      1.18 o
   0   3   1     8201.11     7557.57    148.51 o
   1   3   1     4551.50     4324.30     49.08 o
   2   3   1     3391.17     3144.15     38.77 o
   3   3   1       77.00       79.79      1.32 o
   4   3   1     1226.63     1320.46     16.57 o
   5   3   1      280.45      284.68      4.02 o
   6   3   1      566.84      588.77      7.96 o
   7   3   1      404.47      394.14      5.52 o
   8   3   1        6.96        7.58      0.60 o
   9   3   1       76.31       82.24      1.75 o
  10   3   1        3.58        3.06      0.60 o
  11   3   1       46.27       48.23      1.61 o
  12   3   1       40.92       40.93      2.01 o
  13   3   1       15.50       12.75      3.02 o
  14   3   1       11.09        9.37      2.98 o
   1   4   1     3002.01     2948.53     33.56 o
   2   4   1     9217.36     8960.84    110.08 o
   3   4   1     1199.58     1167.39     17.72 o
   4   4   1      109.18      114.38      2.47 o
   5   4   1      102.83       94.79      3.39 o
   6   4   1      295.65      288.68      5.35 o
   7   4   1       18.11       21.27      1.17 o
   8   4   1       78.70       80.39      2.36 o
   9   4   1       13.60       14.20      1.20 o
  10   4   1       36.50       32.27      2.07 o
  11   4   1       60.88       54.31      3.40 o
  12   4   1       12.67       12.56      2.96 o
  13   4   1        5.49        2.14      2.42 o
  14   4   1        2.43        0.79      2.38 o
  15   4   1        3.22        5.97      2.92 o
   0   5   1      635.50      636.36     14.25 o
   1   5   1       12.95       13.41      0.75 o
   2   5   1      303.15      303.06      4.16 o
   3   5   1     1220.31     1229.85     23.39 o
   4   5   1      314.12      311.98      6.26 o
   5   5   1      210.05      227.44      4.96 o
   6   5   1      180.17      173.56      3.64 o
   7   5   1       33.99       33.06      1.68 o
   8   5   1        3.64       -0.42      1.14 o
   9   5   1        3.16        0.89      1.06 o
  10   5   1       31.53       27.82      2.55 o
  11   5   1       19.56       20.76      2.48 o
  12   5   1        8.84        8.50      2.05 o
  13   5   1        3.23        4.26      2.54 o
  14   5   1        5.03        5.16      2.72 o
  15   5   1        1.19       -2.06      2.50 o
   1   6   1      533.47      456.54      6.55 o
   2   6   1       44.48       39.74      0.90 o
   3   6   1     1368.50     1381.71     21.55 o
   4   6   1      882.59      905.02     27.39 o
   5   6   1        1.35        1.94      1.08 o
   6   6   1       86.18       94.25      3.68 o
   7   6   1       28.69       23.57      2.22 o
   8   6   1        6.67        7.63      1.57 o
   9   6   1      128.75      130.59      5.55 o
  10   6   1      101.03      100.91      4.62 o
  11   6   1       38.37       34.24      2.94 o
  12   6   1        2.05        0.10      1.65 o
  13   6   1        4.95        5.39      2.77 o
  14   6   1        0.74       -0.57      2.34 o
   0   7   1     1162.11     1191.26     21.27 o
   1   7   1      471.66      456.15      6.65 o
   2   7   1      588.16      612.67      8.04 o
   3   7   1      125.27      121.26      2.68 o
   4   7   1     1828.33     1845.37     40.88 o
   5   7   1      402.66      387.70     10.10 o
   6   7   1       87.15       93.27      3.84 o
   7   7   1        1.05       -0.78      1.31 o
   8   7   1       26.46       27.64      2.37 o
   9   7   1        9.48       14.86      2.07 o
  10   7   1       51.42       46.02      3.23 o
  11   7   1        0.51        0.04      1.72 o
  12   7   1       12.15       11.97      2.33 o
  13   7   1        0.87        0.05      2.56 o
  14   7   1        3.82        1.26      2.83 o
   1   8   1      208.82      199.89      3.29 o
   2   8   1      163.15      153.79      2.41 o
   3   8   1       83.96       82.79      2.97 o
   4   8   1      134.18      132.14      6.81 o
   5   8   1      266.52      277.71      7.80 o
   6   8   1       10.92        9.17      3.14 o
   7   8   1       13.94       17.18      2.22 o
   8   8   1        3.33        2.68      1.87 o
   9   8   1       92.73       85.77      4.31 o
  10   8   1       38.47       41.13      4.52 o
  11   8   1       18.48       24.78      2.74 o
  12   8   1        2.03        3.20      2.61 o
  13   8   1        2.01        3.32      2.86 o
  14   8   1        1.31        3.95      2.97 o
   0   9   1      334.96      323.79      6.51 o
   1   9   1      128.93      123.90      3.13 o
   2   9   1       65.20       64.90      1.69 o
   3   9   1      266.52      304.25      6.42 o
   4   9   1       93.87       97.01      3.12 o
   5   9   1      132.78      140.20      5.05 o
   6   9   1       66.73       61.89      3.35 o
   7   9   1       29.54       32.28      2.65 o
   8   9   1       34.26       38.48      5.79 o
   9   9   1       33.77       31.31      2.93 o
  10   9   1        1.48        0.26      1.72 o
  11   9   1        5.72        3.00      1.97 o
  12   9   1        0.33       -0.30      1.87 o
  13   9   1        1.34        2.41      2.75 o
  14   9   1        1.79        4.20      3.11 o
   1  10   1       69.55       69.76      1.51 o
   2  10   1       75.77       80.37      1.90 o
   3  10   1       14.46       16.09      1.14 o
   4  10   1       27.57       32.63      1.88 o
   5  10   1       31.20       24.38      2.29 o
   6  10   1       21.87       19.39      2.99 o
   7  10   1       40.81       44.81      3.15 o
   8  10   1      180.03      175.42      6.50 o
   9  10   1       60.66       61.30      3.90 o
  10  10   1        6.68        6.25      2.12 o
  11  10   1        2.54        1.21      3.91 o
  12  10   1        2.01       -0.69      1.90 o
  13  10   1        1.80        3.97      2.32 o
   0  11   1      112.35      111.18      2.97 o
   1  11   1        1.78        1.68      0.50 o
   2  11   1        0.64       -0.10      0.68 o
   3  11   1       31.05       29.39      1.41 o
   4  11   1      103.29       99.53      3.33 o
   5  11   1       47.05       49.96      3.02 o
   6  11   1      156.19      162.42      5.91 o
   7  11   1       92.10       94.54      4.61 o
   8  11   1       70.53       72.10      7.93 o
   9  11   1        8.72        9.53      2.19 o
  10  11   1        1.63        0.91      1.79 o
  11  11   1        0.88        0.54      1.87 o
  12  11   1       18.42       19.04      3.03 o
  13  11   1        0.97        0.76      2.22 o
   1  12   1        1.44        0.84      0.49 o
   2  12   1       14.08       13.50      1.53 o
   3  12   1       23.70       25.32      1.73 o
   4  12   1       12.09       12.21      1.48 o
   5  12   1       10.95       14.69      3.87 o
   6  12   1        7.57        4.01      2.56 o
   7  12   1       53.11       53.54      4.93 o
   8  12   1        0.07       -1.47      1.47 o
   9  12   1        4.74        6.50      2.02 o
  10  12   1        0.00        3.21      1.95 o
  11  12   1        1.27        1.24      1.99 o
  12  12   1        1.70        0.61      4.15 o
   0  13   1       25.35       24.03      1.41 o
   1  13   1       70.10       71.69      1.64 o
   2  13   1       17.61       17.64      1.24 o
   3  13   1        4.14        5.18      1.18 o
   4  13   1       22.94       21.23      2.22 o
   5  13   1       10.31       12.07      2.03 o
   6  13   1      100.49      110.85      6.08 o
   7  13   1        0.38        0.57      1.72 o
   8  13   1       32.37       30.50      3.05 o
   9  13   1        1.79        7.39      2.10 o
  10  13   1        5.31        9.73      2.86 o
  11  13   1        1.44        3.39      2.18 o
  12  13   1        0.92        3.64      2.44 o
   1  14   1       21.08       22.12      1.01 o
   2  14   1       13.51       14.26      1.52 o
   3  14   1        4.38        4.56      1.51 o
   4  14   1        8.98       10.41      1.90 o
   5  14   1       23.15       22.65      6.25 o
   6  14   1       75.76       69.94      6.94 o
   7  14   1        5.97        3.16      1.95 o
   8  14   1        8.08        4.63      3.69 o
   9  14   1        2.32        4.68      5.26 o
  10  14   1        0.96        1.10      2.03 o
  11  14   1        7.51        5.73      2.40 o
   0  15   1       67.71       62.50      2.93 o
   1  15   1       18.91       20.72      1.79 o
   2  15   1       11.04        9.38      2.11 o
   3  15   1        6.08        9.58      2.35 o
   4  15   1       54.22       53.29      3.39 o
   5  15   1        4.35        4.50      1.84 o
   6  15   1       10.31        8.09      2.13 o
   7  15   1        7.62        9.51      4.91 o
   8  15   1        2.99        8.19      2.31 o
   9  15   1        2.72        2.17      2.94 o
  10  15   1        1.26        6.95      2.41 o
   1  16   1       13.40       11.59      0.86 o
   2  16   1        1.87        2.05      1.81 o
   3  16   1        9.71        6.63      2.33 o
   4  16   1        1.04        0.86      2.02 o
   5  16   1       18.27       17.52      3.35 o
   6  16   1        1.37       -1.96      2.27 o
   7  16   1        0.96        2.23      1.96 o
   8  16   1        1.96       -0.10      2.26 o
   9  16   1        0.93        3.82      2.19 o
   0  17   1        7.79        8.80      1.33 o
   1  17   1        2.83        1.31      0.81 o
   2  17   1       10.81       12.94      2.49 o
   3  17   1        2.47        6.51      2.50 o
   4  17   1        5.70        4.20      2.46 o
   5  17   1        4.75       -2.14      2.14 o
   6  17   1        2.97        6.75      2.81 o
   7  17   1        0.25        1.71      2.65 o
   8  17   1        0.24        2.34      2.80 o
   1  18   1        2.47        3.28      1.84 o
   2  18   1        2.98        0.16      1.80 o
   3  18   1       11.04       14.33      2.85 o
   4  18   1        0.00       -1.98      1.98 o
   5  18   1        2.60        0.95      2.53 o
   6  18   1        2.11        2.94      2.90 o
   7  18   1        0.69       -0.44      2.66 o
   0  19   1        5.14        5.80      1.09 o
   1  19   1        3.38        1.02      1.75 o
   2  19   1        0.03        1.44      1.96 o
   3  19   1        0.66       -1.86      1.86 o
   4  19   1        0.13       -0.41      2.31 o
   5  19   1        4.78        1.27      2.50 o
   6  19   1        1.23        0.71      2.53 o
   1  20   1        2.46        6.40      1.87 o
   2  20   1        4.66        5.55      2.29 o
   3  20   1       10.33        9.43      2.73 o
   4  20   1        2.91        4.80      2.52 o
   0   0   2     3601.31     3515.63    106.48 o
   2   0   2      798.28      760.99     16.38 o
   4   0   2      622.31      596.93     16.17 o
   6   0   2     1272.43     1304.52     40.16 o
   8   0   2      212.80      218.06      6.22 o
  10   0   2       44.14       47.84      2.73 o
  14   0   2        0.41        3.00      2.12 o
   1   1   2       48.56       45.72      1.05 o
   2   1   2       58.58       61.16      1.51 o
   3   1   2      836.25      794.52     11.98 o
   4   1   2       47.28       42.80      1.45 o
   5   1   2      347.96      363.05      6.41 o
   6   1   2       73.29       71.43      1.80 o
   7   1   2      134.06      131.25      2.71 o
   8   1   2       15.18       13.62      1.31 o
   9   1   2       20.85       19.02      1.50 o
  10   1   2        5.30        6.17      0.88 o
  11   1   2       44.06       51.31      5.17 o
  12   1   2       55.99       64.97      4.57 o
  13   1   2        3.62        1.29      1.97 o
  14   1   2       10.08        8.99      2.37 o
  15   1   2        3.04        1.47      1.94 o
   0   2   2      410.56      438.55      8.32 o
   1   2   2      938.23      894.19     11.34 o
   2   2   2      516.83      505.49      8.16 o
   3   2   2      516.22      481.64      9.35 o
   4   2   2      373.69      376.39      7.73 o
   5   2   2      191.93      171.90      3.12 o
   6   2   2       88.83       92.74      2.10 o
   7   2   2       48.33       44.18      1.46 o
   8   2   2       95.37       90.24      2.18 o
   9   2   2        8.96        7.71      0.84 o
  10   2   2       19.29       18.91      1.41 o
  11   2   2       42.30       46.64      2.18 o
  12   2   2        1.71        1.36      1.17 o
  13   2   2        2.83        2.72      1.20 o
  14   2   2        9.77       13.99      2.11 o
  15   2   2        4.16        2.26      1.43 o
   1   3   2       88.65       94.03      1.91 o
   2   3   2       88.67       83.44      1.82 o
   3   3   2      102.96      105.88      2.11 o
   4   3   2      102.90      111.24      2.22 o
   5   3   2      197.58      205.28      3.56 o
   6   3   2      152.69      164.19      3.59 o
   7   3   2       51.39       56.55      2.21 o
   8   3   2       86.00       79.10      1.83 o
   9   3   2       38.63       37.62      1.40 o
  10   3   2        2.25        2.93      0.89 o
  11   3   2       18.15       18.37      1.88 o
  12   3   2        1.52        0.28      0.94 o
  13   3   2       16.75       18.29      1.26 o
   0   4   2     1100.34     1133.88     25.96 o
   1   4   2      402.70      394.38     10.57 o
   2   4   2       23.97       25.04      0.94 o
   3   4   2        3.24        1.90      0.52 o
   4   4   2     1719.11     1757.64     24.20 o
   5   4   2      327.89      347.94      5.03 o
   6   4   2      172.47      189.30      3.11 o
   7   4   2      115.24      108.77      2.12 o
   8   4   2       50.74       51.06      1.40 o
   9   4   2       43.86       42.74      1.63 o
  10   4   2        0.65       -0.76      0.76 o
  11   4   2        1.60        0.03      1.52 o
   1   5   2      458.86      463.09      9.77 o
   2   5   2      474.07      463.47     10.42 o
   3   5   2      602.93      593.64      7.95 o
   4   5   2      108.84      106.95      3.49 o
   5   5   2       91.66      103.18      2.12 o
   6   5   2       41.57       43.23      1.25 o
   7   5   2        0.17        0.76      0.43 o
   8   5   2        2.98        4.13      1.10 o
   9   5   2       19.61       14.99      2.16 o
  10   5   2       12.88       14.88      3.68 o
  11   5   2        3.08        3.38      1.72 o
  12   5   2        1.97        1.29      2.25 o
   0   6   2      368.21      359.50      8.90 o
   1   6   2       26.75       31.11      1.13 o
   2   6   2      225.03      222.22      3.77 o
   3   6   2      501.40      494.03      7.50 o
   4   6   2      215.34      239.26      3.89 o
   5   6   2        5.63        6.19      0.53 o
   6   6   2        6.24        4.11      1.21 o
   7   6   2        5.20        6.59      1.12 o
   8   6   2        3.90        4.50      1.12 o
   9   6   2       51.66       48.84      3.24 o
  10   6   2       37.95       35.84      3.04 o
  11   6   2        6.61       10.34      2.19 o
  12   6   2        8.04        2.97      2.54 o
  13   6   2        0.51       -2.21      2.21 o
  14   6   2        0.26       -2.23      2.23 o
   1   7   2      469.89      502.27      7.49 o
   2   7   2      893.24      952.17     13.44 o
   3   7   2      476.83      462.26      7.04 o
   4   7   2      306.34      302.98      4.79 o
   5   7   2       30.60       32.44      1.81 o
   6   7   2      189.18      181.32      4.66 o
   7   7   2       27.82       29.76      1.83 o
   8   7   2       12.01       10.89      3.53 o
   9   7   2       26.89       26.73      3.44 o
  10   7   2        6.93        6.90      1.99 o
  11   7   2        4.16        2.07      1.81 o
  12   7   2        5.67        2.91      4.91 o
  13   7   2        1.94        2.53      2.94 o
  14   7   2        2.16        5.33      3.28 o
   0   8   2      292.49      275.27     10.14 o
   1   8   2       86.35       85.59      1.81 o
   2   8   2      326.47      321.56      5.17 o
   3   8   2      108.46      111.06      2.29 o
   4   8   2       40.99       42.35      2.67 o
   5   8   2      297.34      300.30      6.70 o
   6   8   2       36.64       32.94      2.55 o
   7   8   2       15.62       13.27      2.03 o
   8   8   2        0.69        2.73      1.68 o
   9   8   2       24.14       22.21      2.57 o
  10   8   2       20.99       26.11      2.90 o
  11   8   2        1.15        1.62      1.83 o
  12   8   2        4.63        0.29      1.89 o
  13   8   2        0.49        1.07      2.81 o
   1   9   2       61.70       57.21      1.60 o
   2   9   2       75.21       74.08      1.66 o
   3   9   2       34.30       35.93      1.47 o
   4   9   2       15.02       13.24      1.47 o
   5   9   2      143.00      142.37      3.97 o
   6   9   2       82.56       84.34      4.03 o
   7   9   2       37.68       42.48      3.03 o
   8   9   2       51.77       49.25      3.42 o
   9   9   2       53.10       53.15      3.67 o
  10   9   2        5.68        5.92      1.98 o
  11   9   2       10.98       13.80      2.57 o
  12   9   2        0.08        2.31      2.00 o
  13   9   2        3.40        1.43      3.00 o
   0  10   2       27.27       24.05      1.40 o
   1  10   2        5.98        5.06      0.60 o
   2  10   2       47.85       52.28      1.39 o
   3  10   2       88.68       92.64      2.62 o
   4  10   2      110.14      106.93     10.07 o
   5  10   2       12.18       10.44      1.97 o
   6  10   2       40.75       44.20      3.06 o
   7  10   2       18.32       14.11      2.25 o
   8  10   2       11.09       11.36      2.25 o
   9  10   2       11.88       11.04      2.32 o
  10  10   2        8.53       10.11      4.79 o
  11  10   2        3.38        3.19      2.06 o
  12  10   2       12.86       15.19      2.87 o
  13  10   2        1.99        3.04      3.15 o
   1  11   2       12.86       13.96      0.83 o
   2  11   2       37.24       38.64      1.21 o
   3  11   2       29.81       32.99      1.75 o
   4  11   2        2.28        0.78      1.72 o
   5  11   2      105.51      104.03      5.53 o
   6  11   2       37.16       38.90      2.93 o
   7  11   2       14.29       15.17      3.06 o
   8  11   2       22.38       21.03      2.67 o
   9  11   2       12.60       13.76      2.40 o
  10  11   2        3.72        7.11      2.16 o
  11  11   2       10.31        6.24      2.51 o
  12  11   2        8.30        6.41      2.46 o
   0  12   2       22.78       25.66      2.99 o
   1  12   2        1.29        1.61      0.67 o
   2  12   2       15.76       14.64      0.99 o
   3  12   2        1.06        0.69      0.86 o
   4  12   2       23.03       18.43      2.34 o
   5  12   2        5.07        2.29      2.34 o
   6  12   2       84.65       80.60      7.67 o
   7  12   2       59.97       57.94      3.79 o
   8  12   2       49.39       49.88      4.76 o
   9  12   2        2.99        0.64      1.83 o
  10  12   2        3.68        3.53      2.20 o
  11  12   2        5.85        4.74      2.35 o
  12  12   2        5.16        2.88      2.50 o
   1  13   2       32.60       32.43      1.25 o
   2  13   2        6.69        5.17      0.68 o
   3  13   2        0.31        1.77      1.48 o
   4  13   2       13.74       16.46      2.76 o
   5  13   2       17.69       21.68      2.53 o
   6  13   2       13.76       12.91      2.23 o
   7  13   2        3.22        3.11      1.90 o
   8  13   2        1.19        2.24      1.82 o
   9  13   2        1.28        1.75      1.78 o
  10  13   2        0.74        0.81      2.29 o
  11  13   2        1.74        1.84      2.12 o
   0  14   2       85.76       91.87      3.57 o
   1  14   2       29.97       31.10      1.43 o
   2  14   2        7.79        6.58      0.72 o
   3  14   2        5.46        2.89      1.55 o
   4  14   2        1.62        0.45      1.49 o
   5  14   2        7.70       10.47      2.22 o
   6  14   2       59.32       50.84      3.65 o
   7  14   2       11.54        9.91      2.34 o
   8  14   2       16.59       18.26      2.77 o
   9  14   2        3.14        0.43      3.66 o
  10  14   2        4.57       -0.98      4.65 o
   1  15   2        4.63        4.80      0.96 o
   2  15   2        2.11        0.78      1.91 o
   3  15   2        3.17       -0.85      2.03 o
   4  15   2        7.40       11.94      2.85 o
   5  15   2       26.27       23.89      3.53 o
   6  15   2       12.42       13.03      4.99 o
   7  15   2        1.97        2.42      2.05 o
   8  15   2        0.23        0.55      1.94 o
   9  15   2        4.72        3.13      2.24 o
  10  15   2        5.02        5.28      5.49 o
   0  16   2       46.75       45.90      2.58 o
   1  16   2       26.79       33.16      1.65 o
   2  16   2       12.32       13.43      2.58 o
   3  16   2        0.75        3.43      2.27 o
   4  16   2       15.83       19.62      3.38 o
   5  16   2        2.30        2.38      2.49 o
   6  16   2       18.47       19.51      3.79 o
   7  16   2        3.65        6.61      3.15 o
   8  16   2        2.56        0.69      2.88 o
   9  16   2        0.00       -1.65      2.37 o
   1  17   2       11.96       15.08      1.62 o
   2  17   2        3.63        3.90      2.17 o
   3  17   2       39.10       48.26      4.42 o
   4  17   2        9.33       13.44      3.22 o
   5  17   2        5.96        5.34      2.69 o
   6  17   2        3.88        2.66      2.68 o
   7  17   2        0.21        0.56      2.76 o
   8  17   2        4.09        1.25      2.93 o
   0  18   2       23.61       25.57      2.59 o
   1  18   2        3.58        3.73      1.58 o
   2  18   2        6.18        8.48      2.47 o
   3  18   2        6.93       11.00      2.77 o
   4  18   2        3.73        1.01      2.58 o
   5  18   2        3.11       -0.39      2.39 o
   6  18   2        0.10       -0.33      2.45 o
   1  19   2        1.84        2.85      1.80 o
   2  19   2        1.95        3.91      2.34 o
   3  19   2       19.67       15.64      3.17 o
   4  19   2        0.93        0.11      2.18 o
   5  19   2        1.71       -0.85      2.44 o
   0  20   2        0.44        2.34      1.36 o
   1  20   2        1.85        0.81      1.75 o
   2   0   3     1548.70     1628.92     46.57 o
   4   0   3      111.21      119.43      3.54 o
   6   0   3      375.24      386.55      8.24 o
   8   0   3       57.07       52.67      3.00 o
  10   0   3       37.99       28.99      3.55 o
  12   0   3       12.31        9.74      2.73 o
  14   0   3        1.09       -0.72      2.18 o
   0   1   3     1427.71     1420.38     35.65 o
   1   1   3       45.18       44.94      1.54 o
   2   1   3      332.66      359.19      6.44 o
   3   1   3      145.29      136.44      2.59 o
   4   1   3        0.89        0.48      0.52 o
   5   1   3       10.52       11.69      0.83 o
   6   1   3       29.30       30.52      1.38 o
   7   1   3       15.63       12.79      0.96 o
   8   1   3        1.42        0.19      1.03 o
   9   1   3       15.56       14.18      1.34 o
  10   1   3        2.09        1.49      1.51 o
  11   1   3        4.01        1.87      1.52 o
  12   1   3        7.04       10.04      1.90 o
  13   1   3        5.04        4.23      1.63 o
  14   1   3        4.93        1.87      1.64 o
   1   2   3       55.42       47.78      1.77 o
   2   2   3      335.07      337.49      5.55 o
   3   2   3       21.15       23.14      1.10 o
   4   2   3       94.46       98.82      2.11 o
   5   2   3      202.78      190.19      4.10 o
   6   2   3       40.16       40.72      1.61 o
   7   2   3       14.42       12.27      0.98 o
   8   2   3       29.36       29.44      1.40 o
   9   2   3       40.48       40.59      1.86 o
  10   2   3       16.10       14.89      1.64 o
  11   2   3        4.72        4.90      2.02 o
  12   2   3        2.13        1.26      1.87 o
  13   2   3        3.01        1.67      1.97 o
  14   2   3        4.48        4.06      1.57 o
   0   3   3     1785.21     1795.57     34.02 o
   1   3   3        2.98        1.91      0.62 o
   2   3   3      167.64      158.03      3.12 o
   3   3   3       21.52       24.61      1.34 o
   4   3   3        1.43       -0.07      0.59 o
   5   3   3       26.25       27.85      1.37 o
   6   3   3       21.70       23.04      1.24 o
   7   3   3      132.14      128.21      2.85 o
   8   3   3       34.23       37.14      1.57 o
   9   3   3       21.03       18.99      1.51 o
  10   3   3        3.04        4.64      1.18 o
  11   3   3        3.19        2.91      1.19 o
  12   3   3       10.49       15.48      2.35 o
  13   3   3        0.10       -1.21      1.52 o
  14   3   3        2.42       -0.32      1.28 o
   1   4   3      187.31      181.40      3.42 o
   2   4   3       47.57       48.50      2.13 o
   3   4   3      148.14      151.43      3.91 o
   4   4   3       37.93       36.34      1.50 o
   5   4   3       34.73       35.77      1.52 o
   6   4   3        9.15        9.19      0.97 o
   7   4   3       10.66        9.48      1.01 o
   8   4   3      132.26      145.13      3.43 o
   9   4   3       24.31       25.75      2.39 o
  10   4   3        4.57        4.04      1.03 o
  11   4   3       17.30       14.96      1.43 o
  12   4   3        2.84        2.94      0.99 o
   0   5   3       26.11       25.02      4.05 o
   1   5   3       86.78       97.75      2.29 o
   2   5   3       87.45       95.18      3.03 o
   3   5   3      107.86      117.73      3.30 o
   4   5   3      209.29      222.49      4.40 o
   5   5   3       23.95       25.26      1.27 o
   6   5   3       13.18       14.06      1.04 o
   7   5   3       67.21       71.64      2.15 o
   8   5   3       32.43       36.91      1.81 o
   9   5   3      103.95      107.19      3.04 o
  10   5   3       23.03       22.77      1.32 o
  11   5   3        7.24        7.50      1.10 o
   1   6   3       61.73       57.74      2.71 o
   2   6   3       60.50       72.38      2.21 o
   3   6   3        6.24        5.22      0.84 o
   4   6   3      155.37      151.13      3.35 o
   5   6   3       31.71       32.34      1.65 o
   6   6   3        0.92        0.63      0.64 o
   7   6   3       38.86       33.71      1.46 o
   8   6   3       82.36       84.76      2.50 o
   9   6   3       70.26       75.88      2.89 o
  10   6   3       23.77       22.48      3.85 o
  11   6   3        1.64        3.11      2.92 o
   0   7   3       94.55       93.89      3.57 o
   1   7   3       77.12       82.10      2.75 o
   2   7   3      100.63      108.40      2.47 o
   3   7   3        6.84        5.64      0.85 o
   4   7   3       36.25       34.14      1.47 o
   5   7   3       23.47       24.23      1.30 o
   6   7   3        0.38        0.54      0.62 o
   7   7   3       11.42       10.38      0.90 o
   8   7   3       26.84       28.13      3.78 o
   9   7   3        0.62        1.35      2.37 o
  10   7   3       17.24       19.57      3.92 o
  11   7   3        1.81        6.21      3.09 o
   1   8   3       18.28       16.38      1.14 o
   2   8   3       37.20       35.86      1.58 o
   3   8   3      111.12      119.50      3.23 o
   4   8   3       66.35       67.22      1.86 o
   5   8   3       11.81        9.29      0.82 o
   6   8   3        1.38        1.29      0.58 o
   7   8   3        1.49        2.33      1.68 o
   8   8   3       35.31       40.54      5.56 o
   9   8   3       24.31       21.91      4.94 o
  10   8   3       24.13       26.25      3.08 o
  11   8   3       40.96       37.90      4.89 o
   0   9   3       12.87       15.02      2.30 o
   1   9   3       36.88       37.79      1.62 o
   2   9   3       45.80       48.49      1.82 o
   3   9   3       68.42       72.65      2.03 o
   4   9   3        4.97        6.34      0.77 o
   5   9   3       10.24        9.62      0.78 o
   6   9   3        3.19        1.50      1.61 o
   7   9   3       12.71       14.38      3.46 o
   8   9   3       10.75       10.29      2.18 o
   9   9   3        0.16        1.98      1.77 o
  10   9   3       11.18       11.39      3.33 o
  11   9   3        9.06        9.54      2.60 o
  12   9   3        8.03       -0.37      3.35 o
   1  10   3       30.84       31.47      1.51 o
   2  10   3       87.86       91.30      2.35 o
   3  10   3      145.37      150.49      3.13 o
   4  10   3       12.71       10.72      1.17 o
   5  10   3       19.55       20.10      1.17 o
   6  10   3       26.33       29.78      3.36 o
   7  10   3       15.05       12.76      2.35 o
   8  10   3        3.70        0.30      1.85 o
   9  10   3        3.56        0.78      1.89 o
  10  10   3        6.57        5.31      2.84 o
  11  10   3        6.09        1.65      2.11 o
  12  10   3        2.53        4.17      2.51 o
   0  11   3      154.40      163.76     13.34 o
   1  11   3      111.64      112.58      3.02 o
   2  11   3      115.86      116.36      2.75 o
   3  11   3       50.60       49.55      1.82 o
   4  11   3       13.91       14.08      0.93 o
   5  11   3       24.40       24.68      2.59 o
   6  11   3       10.83        6.57      2.88 o
   7  11   3       10.04       10.98      2.34 o
   8  11   3        4.64        5.24      2.06 o
   9  11   3        2.71        0.89      1.91 o
  10  11   3        9.37        7.56      3.98 o
  11  11   3        2.14        2.94      2.15 o
   1  12   3       70.53       68.86      2.44 o
   2  12   3       49.28       55.36      2.02 o
   3  12   3        9.41       11.29      1.69 o
   4  12   3        0.44        0.46      0.65 o
   5  12   3        6.75        3.56      1.77 o
   6  12   3       15.45       22.08      4.66 o
   7  12   3        1.26        1.59      1.77 o
   8  12   3        1.80        0.03      1.75 o
   9  12   3        5.36        4.04      2.23 o
  10  12   3        1.08        0.28      2.02 o
  11  12   3        0.09       -0.88      3.77 o
   0  13   3      197.82      205.50      7.52 o
   1  13   3       65.65       65.94      2.59 o
   2  13   3        9.01       13.13      1.34 o
   3  13   3        4.42        6.03      0.83 o
   4  13   3        6.15        4.67      3.40 o
   5  13   3        8.04       11.73      2.29 o
   6  13   3       17.05       17.58      2.61 o
   7  13   3       10.51        9.69      2.35 o
   8  13   3        3.17        5.96      2.19 o
   9  13   3        1.08        1.97      2.16 o
  10  13   3        1.31        0.72      2.10 o
   1  14   3       13.82       15.65      1.44 o
   2  14   3        9.92       10.50      1.14 o
   3  14   3        1.43        1.38      0.80 o
   4  14   3        0.68       -2.03      2.66 o
   5  14   3        8.46        5.85      2.08 o
   6  14   3        2.16        1.46      1.89 o
   7  14   3        4.28        3.30      3.09 o
   8  14   3        3.53        3.64      2.38 o
   9  14   3        3.50        1.88      4.22 o
   0  15   3      100.33      103.25      5.68 o
   1  15   3       15.25       20.41      1.52 o
   2  15   3       17.86       18.04      1.32 o
   3  15   3        1.66        2.66      2.18 o
   4  15   3        4.18        0.99      2.29 o
   5  15   3        5.74        8.64      3.06 o
   6  15   3       20.43       23.28      4.02 o
   7  15   3        7.11        4.09      2.11 o
   8  15   3        2.36        3.40      2.32 o
   1  16   3        2.90        3.07      1.87 o
   2  16   3        4.19        2.88      0.80 o
   3  16   3        1.52        1.92      2.41 o
   4  16   3        2.66        3.59      2.61 o
   5  16   3        3.55        4.43      2.97 o
   6  16   3        4.66        3.85      3.08 o
   7  16   3        0.54       -0.81      2.74 o
   0  17   3        3.06        4.10      1.83 o
   1  17   3        2.88        1.64      1.17 o
   2  17   3        6.79        6.63      2.11 o
   3  17   3        3.14        0.69      2.45 o
   4  17   3        1.99       -2.13      2.13 o
   5  17   3        0.43        3.59      2.86 o
   6  17   3        1.87       -0.49      2.70 o
   1  18   3        2.18        2.49      1.16 o
   2  18   3        3.70        0.87      2.10 o
   3  18   3       10.09       13.94      3.19 o
   4  18   3        0.54       -2.27      2.29 o
   0  19   3        0.20       -1.48      1.48 o
   1  19   3        1.30        2.71      1.91 o
   0   0   4      213.53      252.37     10.55 o
   2   0   4       35.68       33.37      2.38 o
   4   0   4      315.34      311.51      9.81 o
   6   0   4       89.15       88.83      8.17 o
   8   0   4        8.20        7.11      3.12 o
  10   0   4       11.52       16.01      3.19 o
  12   0   4        4.22        2.12      2.34 o
   1   1   4       71.41       75.70      2.50 o
   2   1   4       18.98       19.89      1.42 o
   3   1   4       12.65       11.96      1.07 o
   4   1   4       69.00       62.72      2.08 o
   5   1   4       28.17       24.59      1.80 o
   6   1   4      215.13      208.47      3.93 o
   7   1   4       69.28       67.10      2.84 o
   8   1   4        8.35        5.33      1.58 o
   9   1   4       36.24       32.48      2.41 o
  10   1   4        0.65       -1.40      1.40 o
  11   1   4        4.45        3.71      1.75 o
  12   1   4        0.15        0.38      1.61 o
  13   1   4        1.27       -1.62      1.62 o
   0   2   4      324.34      356.64      9.56 o
   1   2   4       61.25       62.60      2.27 o
   2   2   4       18.44       21.30      1.27 o
   3   2   4        7.14        8.50      1.00 o
   4   2   4       90.65       88.85      2.45 o
   5   2   4        3.78        3.15      1.12 o
   6   2   4       85.71       77.70      3.97 o
   7   2   4      168.18      177.59      4.44 o
   8   2   4       84.52       85.48      3.77 o
   9   2   4        1.67        0.55      1.38 o
  10   2   4        6.41        8.15      1.93 o
  11   2   4        0.51        0.84      1.63 o
  12   2   4        3.13        3.07      1.79 o
  13   2   4        0.40        1.02      1.67 o
   1   3   4      141.86      142.12      4.95 o
   2   3   4       59.66       55.58      3.24 o
   3   3   4       81.86       83.14      2.35 o
   4   3   4       56.37       60.30      2.02 o
   5   3   4        7.18        6.32      1.01 o
   6   3   4       52.97       54.03      3.76 o
   7   3   4       56.11       64.00      2.42 o
   8   3   4       22.42       24.39      2.07 o
   9   3   4       12.07       10.58      2.21 o
  10   3   4        0.49       -1.07      1.45 o
  11   3   4        5.16        7.15      1.86 o
  12   3   4        1.11        0.95      2.06 o
  13   3   4        1.03        1.25      1.56 o
   0   4   4      129.42      130.96      3.92 o
   1   4   4       47.66       49.15      1.82 o
   2   4   4       23.45       26.28      1.40 o
   3   4   4        3.20        3.90      0.89 o
   4   4   4       39.04       38.54      1.87 o
   5   4   4        9.96        9.52      1.43 o
   6   4   4      110.06      105.44      3.10 o
   7   4   4       45.52       49.16      2.95 o
   8   4   4       23.78       20.97      2.31 o
   9   4   4       45.03       48.07      3.19 o
  10   4   4        6.98        7.39      1.84 o
  11   4   4        1.52        2.60      1.91 o
  12   4   4        3.25        0.13      1.72 o
   1   5   4       49.18       52.64      1.91 o
   2   5   4       69.90       68.76      2.16 o
   3   5   4       48.22       46.16      1.82 o
   4   5   4       21.12       21.15      1.75 o
   5   5   4       20.82       16.68      1.40 o
   6   5   4        5.67        6.91      1.16 o
   7   5   4        7.77        5.30      1.29 o
   8   5   4       35.25       40.39      4.66 o
   9   5   4       18.76       16.17      2.10 o
  10   5   4       16.36        9.85      1.88 o
  11   5   4        4.17        3.64      1.72 o
  12   5   4        0.43        1.10      1.40 o
   0   6   4       47.14       52.66      2.43 o
   1   6   4        8.71        8.66      1.00 o
   2   6   4       21.06       21.47      1.45 o
   3   6   4        9.64       11.79      2.31 o
   4   6   4       37.28       40.73      1.92 o
   5   6   4      138.64      137.53      3.54 o
   6   6   4       20.59       19.20      1.63 o
   7   6   4        2.32        2.65      1.24 o
   8   6   4        3.71        1.69      1.06 o
   9   6   4        2.12        1.09      1.10 o
  10   6   4        8.61        7.17      1.13 o
  11   6   4        1.96        1.83      0.82 o
   1   7   4       57.51       58.10      2.03 o
   2   7   4       28.15       29.46      1.94 o
   3   7   4       96.46       91.22      3.89 o
   4   7   4       69.89       66.53      2.41 o
   5   7   4       33.43       33.92      1.75 o
   6   7   4       15.76       12.56      1.41 o
   7   7   4        1.51        1.45      0.98 o
   8   7   4        7.93        6.21      1.63 o
   9   7   4       19.20       19.32      1.34 o
  10   7   4        7.47        5.06      1.07 o
  11   7   4        2.13       -2.85      2.85 o
   0   8   4       32.05       36.67      3.37 o
   1   8   4        6.64        5.12      1.07 o
   2   8   4       52.45       48.23      2.09 o
   3   8   4       68.50       68.75      3.57 o
   4   8   4       97.37       90.49      2.75 o
   5   8   4        6.71        6.00      1.24 o
   6   8   4        0.47        0.48      0.92 o
   7   8   4        5.15        4.37      0.99 o
   8   8   4        8.55        6.77      1.01 o
   9   8   4        4.65        2.56      2.84 o
  10   8   4       23.17       27.81      4.56 o
  11   8   4        3.95       -0.24      3.14 o
   1   9   4       21.91       21.50      1.82 o
   2   9   4      169.91      162.80      4.00 o
   3   9   4      155.76      152.12      3.81 o
   4   9   4        9.65       10.53      1.33 o
   5   9   4       10.57       14.87      2.02 o
   6   9   4        4.06        2.29      1.16 o
   7   9   4        8.63        9.66      1.05 o
   8   9   4        6.09        4.84      2.86 o
   9   9   4        5.67        3.41      3.28 o
  10   9   4        2.32        8.15      3.36 o
  11   9   4        3.21        0.64      3.20 o
   0  10   4       16.88       14.10      2.81 o
   1  10   4       45.27       43.43      2.91 o
   2  10   4       11.87        9.91      1.69 o
   3  10   4        6.07        5.74      1.31 o
   4  10   4        0.12       -0.92      0.92 o
   5  10   4        3.30        6.83      1.97 o
   6  10   4        4.88        6.31      1.26 o
   7  10   4        6.29        4.58      2.84 o
   8  10   4        0.98        1.17      2.49 o
   9  10   4        1.78       -0.03      2.89 o
  10  10   4        1.13        6.71      3.48 o
   1  11   4       13.91       15.52      3.75 o
   2  11   4       44.36       48.34      5.30 o
   3  11   4        4.04        4.79      1.21 o
   4  11   4        3.77        2.91      0.96 o
   5  11   4        5.40        5.81      1.92 o
   6  11   4        8.86        7.86      3.27 o
   7  11   4        3.77        8.30      3.20 o
   8  11   4        2.59        1.36      3.08 o
   9  11   4        0.10       -0.01      2.61 o
  10  11   4        2.42        1.87      3.31 o
   0  12   4      142.11      144.31      7.59 o
   1  12   4        3.33        3.80      1.55 o
   2  12   4       17.30       13.32      4.38 o
   3  12   4        1.27        1.89      1.03 o
   4  12   4        5.86        4.23      1.35 o
   5  12   4        4.70        5.97      0.87 o
   6  12   4        0.21       -0.30      2.54 o
   7  12   4        5.55        0.13      2.57 o
   8  12   4        7.74       13.20      3.78 o
   9  12   4        1.66       -2.78      2.78 o
   1  13   4        9.02        7.87      1.74 o
   2  13   4        0.78        1.58      1.72 o
   3  13   4        4.80        4.74      1.42 o
   4  13   4        0.03       -0.59      0.78 o
   5  13   4       15.61       19.63      3.78 o
   6  13   4        0.21       -1.51      2.37 o
   7  13   4        2.10        2.69      2.99 o
   8  13   4        3.61        4.27      3.25 o
   0  14   4       42.04       35.24      3.63 o
   1  14   4        1.47        2.94      1.91 o
   2  14   4        2.06        0.21      1.30 o
   3  14   4        2.22        2.24      1.87 o
   4  14   4        0.74       -0.19      1.06 o
   5  14   4        0.76        3.30      2.82 o
   6  14   4        1.27        1.21      2.83 o
   7  14   4        1.06        1.73      3.02 o
   8  14   4        2.59       -2.09      2.96 o
   1  15   4       13.63       13.97      3.80 o
   2  15   4        0.92        1.66      1.36 o
   3  15   4        1.16        1.85      1.59 o
   4  15   4        2.76       -2.31      2.31 o
   5  15   4        2.51        1.78      2.99 o
   6  15   4        1.10        1.81      2.88 o
   7  15   4        1.25        5.26      3.22 o
   0  16   4        2.62        0.37      1.79 o
   1  16   4        1.16        2.09      1.42 o
   2  16   4        5.11        4.61      3.41 o
   3  16   4        0.18       -0.39      0.71 o
   4  16   4        1.45       -0.32      2.51 o
   5  16   4        0.71        0.80      2.81 o
   1  17   4        0.65        0.62      3.13 o
   2  17   4        0.42       -0.36      1.17 o
   3  17   4        0.35        1.19      2.73 o
   2   0   5       23.22       25.54      2.94 o
   4   0   5       27.36       28.73      2.74 o
   6   0   5       25.73       31.07      3.05 o
   8   0   5       32.71       35.62      4.47 o
  10   0   5        7.21       10.25      3.30 o
   0   1   5        0.16        0.79      1.53 o
   1   1   5       36.05       32.80      1.93 o
   2   1   5        0.05       -0.32      0.97 o
   3   1   5       24.66       26.31      1.84 o
   4   1   5       13.10       15.28      1.58 o
   5   1   5       31.99       29.54      2.05 o
   6   1   5      167.07      173.27      4.70 o
   7   1   5       21.64       20.04      1.89 o
   8   1   5       52.35       47.76      2.98 o
   9   1   5        7.44       10.62      2.54 o
  10   1   5        0.72        0.23      1.74 o
  11   1   5        0.19        3.16      2.83 o
   1   2   5        1.35       -0.94      0.94 o
   2   2   5       38.77       36.75      2.03 o
   3   2   5       10.31       10.21      1.98 o
   4   2   5       26.78       27.86      1.93 o
   5   2   5       35.66       40.51      2.26 o
   6   2   5       40.03       40.24      2.33 o
   7   2   5       14.22       17.90      2.22 o
   8   2   5        7.58        6.44      1.80 o
   9   2   5       12.31       14.85      2.46 o
  10   2   5        1.48        3.46      2.30 o
  11   2   5        0.03        2.62      1.79 o
   0   3   5        5.62        3.03      1.67 o
   1   3   5       10.34        9.45      1.67 o
   2   3   5        3.72        4.49      1.27 o
   3   3   5        4.87        6.12      1.34 o
   4   3   5       95.75       99.28      3.41 o
   5   3   5       13.52       14.62      1.73 o
   6   3   5       24.19       26.22      2.05 o
   7   3   5       20.31       18.38      2.15 o
   8   3   5        8.42        6.45      2.53 o
   9   3   5        0.42       -0.96      2.15 o
  10   3   5        0.71       -1.56      1.56 o
  11   3   5        0.48        0.22      1.73 o
   1   4   5        2.87        0.93      1.27 o
   2   4   5       65.00       68.97      2.72 o
   3   4   5      135.40      136.13      3.97 o
   4   4   5       14.40       12.51      1.63 o
   5   4   5       68.50       67.84      2.97 o
   6   4   5       60.23       64.99      3.31 o
   7   4   5        5.69        4.79      1.66 o
   8   4   5       17.34       18.43      2.16 o
   9   4   5        2.60        3.61      1.61 o
  10   4   5        0.84        1.66      1.75 o
  11   4   5        1.64        0.32      1.70 o
   0   5   5       45.64       42.13      4.71 o
   1   5   5       15.63       15.23      1.59 o
   2   5   5        2.20        0.31      2.08 o
   3   5   5       20.20       18.27      2.07 o
   4   5   5       95.96      103.49      3.44 o
   5   5   5       39.34       42.38      2.73 o
   6   5   5       10.06        8.62      2.54 o
   7   5   5        1.06       -0.37      1.43 o
   8   5   5        5.78        4.59      1.57 o
   9   5   5        6.18        3.14      1.59 o
  10   5   5        1.15        0.81      2.01 o
  11   5   5        3.43        5.42      1.93 o
   1   6   5       17.44       15.68      1.66 o
   2   6   5       56.85       54.92      2.52 o
   3   6   5       39.63       37.18      2.69 o
   4   6   5        1.69        2.41      1.29 o
   5   6   5        9.05        5.62      1.91 o
   6   6   5        5.79        8.27      1.73 o
   7   6   5        6.32        5.97      1.64 o
   8   6   5        4.31        1.99      1.50 o
   9   6   5        1.11       -0.66      1.35 o
  10   6   5        0.32       -0.78      1.57 o
   0   7   5       63.06       70.30      4.09 o
   1   7   5       14.05       15.46      1.67 o
   2   7   5       23.77       30.64      2.06 o
   3   7   5       11.00       11.75      1.64 o
   4   7   5       36.87       32.65      2.45 o
   5   7   5        1.43        0.27      1.39 o
   6   7   5        0.29       -1.48      1.48 o
   7   7   5        1.19        0.12      2.32 o
   8   7   5        3.48        2.15      1.66 o
   9   7   5        5.00        4.22      1.79 o
  10   7   5        2.44        3.26      1.66 o
   1   8   5        7.76        8.28      1.52 o
   2   8   5       52.45       56.34      2.54 o
   3   8   5       10.28        9.45      1.77 o
   4   8   5       33.26       30.55      2.40 o
   5   8   5        3.79        6.14      1.85 o
   6   8   5        2.77        2.24      1.75 o
   7   8   5        0.33        1.42      1.62 o
   8   8   5        3.89        4.22      1.78 o
   9   8   5        2.50        1.55      1.44 o
  10   8   5        0.32        0.53      1.21 o
   0   9   5        0.80        1.23      1.73 o
   1   9   5        2.88        3.05      1.57 o
   2   9   5        0.26        0.59      1.39 o
   3   9   5        0.94       -0.95      1.37 o
   4   9   5        2.84        2.69      1.66 o
   5   9   5        1.57        1.29      1.67 o
   6   9   5        1.45       -0.77      1.54 o
   7   9   5        1.12       -0.55      1.48 o
   8   9   5        4.58        6.27      1.64 o
   9   9   5        1.79        2.68      2.15 o
   1  10   5        8.00        4.11      2.71 o
   2  10   5        7.78        6.54      1.69 o
   3  10   5        6.25        7.33      5.01 o
   4  10   5        0.90       -0.60      1.60 o
   5  10   5        0.92        1.54      1.74 o
   6  10   5       11.17       10.83      1.99 o
   7  10   5        1.24        5.28      1.59 o
   8  10   5        0.96       -0.04      1.11 o
   0  11   5        0.34       -0.62      2.37 o
   1  11   5        7.50        6.75      2.03 o
   2  11   5        1.17        1.41      1.70 o
   3  11   5        8.02        5.84      1.88 o
   4  11   5        5.15        2.07      2.33 o
   5  11   5        6.58        3.73      1.68 o
   6  11   5        2.24        4.25      1.54 o
   7  11   5        1.25        1.03      1.35 o
   8  11   5        0.69       -3.11      3.11 o
   1  12   5        0.32        0.41      1.60 o
   2  12   5       16.34       16.90      2.30 o
   3  12   5        0.05       -0.37      1.48 o
   4  12   5        7.34        4.90      1.72 o
   5  12   5        3.63        2.73      1.51 o
   6  12   5        0.47       -0.04      1.18 o
   7  12   5        1.33        1.73      2.83 o
   0  13   5        5.37        6.70      2.77 o
   1  13   5        3.82        2.88      1.77 o
   2  13   5        2.86        2.69      3.04 o
   3  13   5        0.49       -1.38      1.38 o
   4  13   5        0.03       -0.34      1.52 o
   5  13   5        0.06        0.98      1.34 o
   6  13   5        3.17        3.38      2.94 o
   1  14   5        0.33        0.64      3.04 o
   2  14   5        2.60        0.74      1.63 o
   3  14   5        0.65       -1.04      1.82 o
   4  14   5        0.54        0.15      1.42 o
   5  14   5        2.62        2.38      1.29 o
   0  15   5        2.91        7.92      2.70 o
   1  15   5        2.14        4.75      2.66 o
   2  15   5        0.67        0.07      1.51 o
   3  15   5        1.96        0.41      1.58 o
   0   0   6       34.09       31.18      4.41 o
   2   0   6        2.13       -0.52      1.82 o
   4   0   6       20.32       21.81      2.99 o
   6   0   6       13.76       12.48      4.49 o
   8   0   6       19.14       12.50      3.67 o
   1   1   6       14.77       16.72      2.12 o
   2   1   6       18.79       22.23      2.02 o
   3   1   6        7.01        5.73      1.55 o
   4   1   6        0.31       -0.67      1.34 o
   5   1   6       27.13       24.23      2.13 o
   6   1   6        8.13        8.26      1.97 o
   7   1   6        3.01        1.03      2.07 o
   8   1   6        3.70        2.96      2.22 o
   9   1   6        0.19       -1.85      1.85 o
   0   2   6       12.71       15.79      3.41 o
   1   2   6       20.95       15.71      1.80 o
   2   2   6        5.44        5.54      1.52 o
   3   2   6        1.54        0.02      1.36 o
   4   2   6       16.86       19.56      2.02 o
   5   2   6        0.26        0.07      1.36 o
   6   2   6       14.45       18.67      2.28 o
   7   2   6        4.97        5.61      1.91 o
   8   2   6        1.38        2.61      2.13 o
   9   2   6        1.03        0.82      2.06 o
   1   3   6        2.46        2.70      1.35 o
   2   3   6        8.44        6.14      1.55 o
   3   3   6        0.37        0.24      1.29 o
   4   3   6        3.80        2.80      1.51 o
   5   3   6       19.74       23.47      2.45 o
   6   3   6        2.80        0.08      1.69 o
   7   3   6        1.91        5.64      1.92 o
   8   3   6        7.65        8.36      2.47 o
   9   3   6        7.12        9.71      2.52 o
   0   4   6       14.15       13.54      2.48 o
   1   4   6        1.24        2.03      1.54 o
   2   4   6        0.42        0.34      1.32 o
   3   4   6        5.66        4.67      1.51 o
   4   4   6        8.10       10.59      2.01 o
   5   4   6        0.09        0.28      1.80 o
   6   4   6        0.48        0.49      1.62 o
   7   4   6        0.55        2.45      1.77 o
   8   4   6        3.87        5.69      1.93 o
   1   5   6        8.25        8.64      1.75 o
   2   5   6       10.31        9.94      1.74 o
   3   5   6       29.79       29.38      2.60 o
   4   5   6       15.22       17.36      2.22 o
   5   5   6        3.16        3.66      1.75 o
   6   5   6        0.36       -1.62      1.62 o
   7   5   6        1.05        0.65      1.81 o
   8   5   6        0.65        1.96      1.81 o
   0   6   6        2.45        1.31      1.93 o
   1   6   6       19.49       19.71      2.02 o
   2   6   6        6.27        6.11      2.01 o
   3   6   6        7.24        6.14      1.87 o
   4   6   6        1.23        0.22      1.61 o
   5   6   6        4.94        7.72      1.97 o
   6   6   6        4.54        3.89      2.03 o
   7   6   6        1.30        4.33      1.86 o
   8   6   6        2.79        1.53      1.80 o
   1   7   6        2.40        5.22      1.80 o
   2   7   6       11.01       13.44      2.16 o
   3   7   6        8.35        7.92      1.94 o
   4   7   6        4.89        4.88      1.86 o
   5   7   6        1.82        2.01      1.74 o
   6   7   6        0.33       -1.15      1.56 o
   7   7   6        1.49        3.37      1.80 o
   0   8   6        7.78        5.79      3.37 o
   1   8   6        8.87        8.31      1.96 o
   2   8   6       10.43       10.03      2.07 o
   3   8   6        3.48        4.59      1.90 o
   4   8   6       10.90       10.54      2.35 o
   5   8   6        3.48        3.63      1.79 o
   6   8   6        1.38        1.50      1.69 o
   7   8   6        0.63        1.59      1.73 o
   1   9   6        6.07        5.25      2.41 o
   2   9   6        2.13        2.40      1.73 o
   3   9   6        6.44        5.08      1.93 o
   4   9   6        0.31        0.47      1.68 o
   5   9   6        1.36        1.43      1.67 o
   6   9   6        0.21        1.64      1.70 o
   0  10   6       52.84       55.07      5.79 o
   1  10   6        5.81        7.97      2.54 o
   2  10   6        3.62        5.84      2.39 o
   3  10   6        0.74       -1.92      2.48 o
   4  10   6        0.43        1.62      1.73 o
   5  10   6        0.73        0.53      1.66 o
   1  11   6        1.27       -0.34      2.21 o
   2  11   6        4.77        3.58      2.23 o
   3  11   6        0.89        1.00      2.03 o
   4  11   6        2.56        2.50      2.06 o
   0  12   6        5.09       10.93      3.59 o
   1  12   6        0.23       -2.05      2.69 o
   2  12   6        2.40        3.66      2.19 o
   2   0   7        1.99        1.15      2.25 o
   4   0   7        1.97        2.50      2.28 o
   0   1   7       19.07       15.20      2.91 o
   1   1   7        0.65       -1.17      1.55 o
   2   1   7        4.04        3.36      1.64 o
   3   1   7        1.81        1.65      1.52 o
   4   1   7        0.48       -0.14      1.51 o
   5   1   7        0.46        0.14      1.92 o
   1   2   7        1.90        2.55      1.60 o
   2   2   7        0.29       -1.30      1.30 o
   3   2   7        0.42       -0.38      1.47 o
   4   2   7        1.05        0.67      1.76 o
   5   2   7        0.68       -1.66      1.66 o
   0   3   7        0.03        1.35      2.51 o
   1   3   7        5.35        5.50      1.76 o
   2   3   7        5.27        3.67      1.69 o
   3   3   7        0.81       -1.00      2.57 o
   4   3   7        2.95        3.64      1.94 o
   5   3   7        0.71        2.95      1.86 o
   1   4   7        0.56       -0.55      1.51 o
   2   4   7        7.13       13.50      2.35 o
   3   4   7        1.54       -1.07      2.11 o
   4   4   7        0.84       -1.23      1.80 o
   0   5   7        0.85       -0.14      2.22 o
   1   5   7        1.58       -0.54      1.78 o
   2   5   7        0.05       -0.03      1.74 o
   3   5   7        6.09        5.19      4.42 o
   4   5   7        0.78       -1.34      3.51 o
   1   6   7        0.90        0.41      1.79 o
   2   6   7        4.02        3.88      2.62 o
   3   6   7        1.30        1.87      1.87 o
   0   7   7        1.37        3.35      3.55 o
   1   7   7        0.98        1.93      2.46 o
 
